# Supplementary material for: An integrative multi-omics approach points to membrane composition as a key factor in E. coli persistence
Source: PLoS One. 2026 Jun 29;21(6):e0351161. doi: 10.1371/journal.pone.0351161 (PMC13313352; doi:10.1371/journal.pone.0351161)
Supplement: S5 File — Complete transcriptome results for exponential-phase persisters of the DS1 (hipQ) strain. File includes all FPKM values for all mapped genes and the classification lists of Up/Down regulated clusters. (XLSX) [file pone.0351161.s005.xlsx]

## Sheet: Information
	Tittle	Transcriptome of E. coli DS1’s spontaneous persisters
	Legend	Complete transcriptome results for spontaneous persisters of the DS1 (hipQ) strain. File includes all FPKM values for all mapped genes and the classification lists of Up/Down regulated clusters.

## Sheet: Upregulated
Locus	Expo_mean	PEII_mean	M	D	prob	ranking	Gene
lcl|NC_000913.2_gene_1007:0-213	702	2090	-1.57396	1388	0.909748	-1388	cspG
lcl|NC_000913.2_gene_1008:0-231	7.68	48.7	-2.66474	41.02	0.958624	-41.1065	ymcE
lcl|NC_000913.2_gene_1053:2-412	5.87	28.3	-2.26937	22.43	0.902322	-22.5445	csgF
lcl|NC_000913.2_gene_1179:0-1210	26.9	84.1	-1.6445	57.2	0.912409	-57.2236	ycgF
lcl|NC_000913.2_gene_1252:0-171	47.5	149	-1.64931	101.5	0.923149	-101.513	rttR
lcl|NC_000913.2_gene_1287:0-1596	14.3	176	-3.62149	161.7	0.993408	-161.741	trpD
lcl|NC_000913.2_gene_1288:2-1561	6.41	258	-5.3309	251.59	0.996867	-251.646	trpE
lcl|NC_000913.2_gene_1324:2-1382	13.9	50.8	-1.86974	36.9	0.903229	-36.9473	puuP
lcl|NC_000913.2_gene_1325:62-1414	15.2	103	-2.7605	87.8	0.977238	-87.8434	puuA
lcl|NC_000913.2_gene_1326:0-765	16	58.9	-1.8802	42.9	0.909519	-42.9412	puuD
lcl|NC_000913.2_gene_1328:1-1488	16.3	124	-2.9274	107.7	0.981761	-107.74	puuC
lcl|NC_000913.2_gene_1329:0-1281	8.14	61.7	-2.92217	53.56	0.968372	-53.6397	puuB
lcl|NC_000913.2_gene_1330:0-1266	12	51.7	-2.10713	39.7	0.936817	-39.7559	puuE
lcl|NC_000913.2_gene_1333:2-223	149	747	-2.3258	598	0.977262	-598.005	pspB
lcl|NC_000913.2_gene_1334:0-359	34.9	166	-2.24988	131.1	0.964054	-131.119	pspC
lcl|NC_000913.2_gene_1335:0-221	46.9	162	-1.78833	115.1	0.927286	-115.114	pspD
lcl|NC_000913.2_gene_1378:7-168	2.82	24	-3.08927	21.18	0.922279	-21.4041	ydaQ
lcl|NC_000913.2_gene_1388:0-124	17.1	90.8	-2.4087	73.7	0.962107	-73.7394	ydaG
lcl|NC_000913.2_gene_1398:14-225	1.66	21.7	-3.70844	20.04	0.92119	-20.3802	ynaK
lcl|NC_000913.2_gene_1502:0-690	15.1	54.4	-1.84906	39.3	0.905769	-39.3435	narW
lcl|NC_000913.2_gene_1503:0-1545	25.4	79	-1.63702	53.6	0.91051	-53.625	narY
lcl|NC_000913.2_gene_1504:1-3741	33.9	103	-1.60329	69.1	0.9168	-69.1186	narZ
lcl|NC_000913.2_gene_1589:0-135	22.4	101	-2.17278	78.6	0.956942	-78.63	ynfN
lcl|NC_000913.2_gene_1773:2-1392	60.1	194	-1.69062	133.9	0.926705	-133.911	ydjN
lcl|NC_000913.2_gene_1789:0-1340	10.3	49.7	-2.2706	39.4	0.93822	-39.4654	astB
lcl|NC_000913.2_gene_1790:0-1479	10.3	47.4	-2.20224	37.1	0.935789	-37.1653	astD
lcl|NC_000913.2_gene_1791:0-1030	12.5	77.2	-2.62667	64.7	0.971396	-64.7533	astA
lcl|NC_000913.2_gene_1792:2-1221	12.1	65.5	-2.43649	53.4	0.954657	-53.4556	astC
lcl|NC_000913.2_gene_1957:0-1211	21.5	65.1	-1.59832	43.6	0.904209	-43.6293	tyrP
lcl|NC_000913.2_gene_2042:0-533	34.2	110	-1.68544	75.8	0.919001	-75.8187	yoeG
lcl|NC_000913.2_gene_248:0-317	32.8	104	-1.66482	71.2	0.917525	-71.2195	yafW
lcl|NC_000913.2_gene_2486:1-834	5.24	35.8	-2.77232	30.56	0.943747	-30.6855	cysU
lcl|NC_000913.2_gene_2487:0-1017	26.2	108	-2.04339	81.8	0.956265	-81.8255	cysP
lcl|NC_000913.2_gene_249:0-222	21	73.1	-1.79948	52.1	0.912615	-52.1311	ykfH
lcl|NC_000913.2_gene_2513:1-1404	7.08	32.5	-2.19862	25.42	0.913062	-25.5149	eutA
lcl|NC_000913.2_gene_2514:0-1227	7.57	41	-2.43726	33.43	0.936986	-33.5187	eutH
lcl|NC_000913.2_gene_2515:0-1188	3.28	24.8	-2.91857	21.52	0.918336	-21.717	eutG
lcl|NC_000913.2_gene_2516:7-832	1.07	21.5	-4.32865	20.43	0.921674	-20.8835	eutJ
lcl|NC_000913.2_gene_2517:1-1401	2.92	37.5	-3.68285	34.58	0.959567	-34.7756	eutE
lcl|NC_000913.2_gene_2518:1-282	2.48	46.6	-4.23192	44.12	0.970839	-44.3225	eutN
lcl|NC_000913.2_gene_2519:0-294	39.6	247	-2.64094	207.4	0.985994	-207.417	eutM
lcl|NC_000913.2_gene_2520:0-1016	5.49	28.3	-2.36592	22.81	0.908454	-22.9324	eutD
lcl|NC_000913.2_gene_2716:15-240	2.92	24.4	-3.06284	21.48	0.922267	-21.6973	pinH
lcl|NC_000913.2_gene_2720:0-978	20.6	73.6	-1.83706	53	0.915977	-53.0318	csiD
lcl|NC_000913.2_gene_2721:0-1269	34.6	116	-1.74528	81.4	0.922218	-81.4187	lhgO
lcl|NC_000913.2_gene_2722:0-1449	67.4	209	-1.63268	141.6	0.926838	-141.609	gabD
lcl|NC_000913.2_gene_2723:0-1280	70.1	229	-1.70786	158.9	0.929028	-158.909	gabT
lcl|NC_000913.2_gene_2724:0-1400	16.5	69.6	-2.07662	53.1	0.946988	-53.1406	gabP
lcl|NC_000913.2_gene_279:0-1004	9.06	44.5	-2.29622	35.44	0.933563	-35.5143	argF
lcl|NC_000913.2_gene_2813:0-909	7.88	54.7	-2.79527	46.82	0.9627	-46.9034	cysD
lcl|NC_000913.2_gene_2825:0-1713	8.02	34.8	-2.11741	26.78	0.915167	-26.8636	cysI
lcl|NC_000913.2_gene_2826:0-1800	11.8	68.3	-2.5331	56.5	0.956628	-56.5568	cysJ
lcl|NC_000913.2_gene_292:1-957	30.7	131	-2.09326	100.3	0.959555	-100.322	paoD
lcl|NC_000913.2_gene_301:1-668	8.54	39.7	-2.21683	31.16	0.927104	-31.2388	matC
lcl|NC_000913.2_gene_3034:5-849	21.5	69.6	-1.69475	48.1	0.908164	-48.1298	yghF
lcl|NC_000913.2_gene_3038:0-1683	4	52.7	-3.71973	48.7	0.973029	-48.8419	glcA
lcl|NC_000913.2_gene_3039:0-2169	84.3	531	-2.65511	446.7	0.988776	-446.708	glcB
lcl|NC_000913.2_gene_3040:0-405	118	442	-1.90526	324	0.938256	-324.006	glcG
lcl|NC_000913.2_gene_3041:0-1210	30.3	145	-2.25866	114.7	0.962542	-114.722	glcF
lcl|NC_000913.2_gene_3042:0-1053	4.91	119	-4.59909	114.09	0.990433	-114.183	glcE
lcl|NC_000913.2_gene_3043:0-1500	6.31	155	-4.61848	148.69	0.993227	-148.762	glcD
lcl|NC_000913.2_gene_3106:1-750	13.2	54	-2.03242	40.8	0.937893	-40.8506	yqiH
lcl|NC_000913.2_gene_3197:2-861	8.72	37.1	-2.08902	28.38	0.919981	-28.4568	kbaY
lcl|NC_000913.2_gene_3221:0-1245	43.4	240	-2.46727	196.6	0.974045	-196.615	mtr
lcl|NC_000913.2_gene_3234:0-1344	59.5	176	-1.56461	116.5	0.900847	-116.511	argG
lcl|NC_000913.2_gene_3398:4-678	17.5	71.3	-2.02655	53.8	0.946964	-53.8382	gspO
lcl|NC_000913.2_gene_353:0-3075	32	175	-2.45121	143	0.971154	-143.021	lacZ
lcl|NC_000913.2_gene_3599:0-2619	15.1	53.7	-1.83037	38.6	0.90462	-38.6434	bcsA
lcl|NC_000913.2_gene_3612:0-1608	90.8	268	-1.56147	177.2	0.904741	-177.207	dppA
lcl|NC_000913.2_gene_3791:0-1416	3050	14100	-2.20881	11050	0.971867	-11050	tnaA
lcl|NC_000913.2_gene_3925:1-2189	43.7	150	-1.77926	106.3	0.926318	-106.315	fadB
lcl|NC_000913.2_gene_3948:6-108	100	468	-2.22651	368	0.970198	-368.007	yshB
lcl|NC_000913.2_gene_3951:0-1410	321	1100	-1.77686	779	0.936091	-779.002	glnA
lcl|NC_000913.2_gene_4021:0-891	20.9	93.9	-2.16762	73	0.955769	-73.0322	metF
lcl|NC_000913.2_gene_4037:0-1000	14	78.5	-2.48727	64.5	0.959809	-64.5479	argC
lcl|NC_000913.2_gene_4083:0-425	38.6	180	-2.22132	141.4	0.964828	-141.417	zraP
lcl|NC_000913.2_gene_4132:1-243	21.6	110	-2.3484	88.4	0.965203	-88.4312	pspF
lcl|NC_000913.2_gene_4139:0-416	0.00275	25	-13.1502	24.9973	0.941195	-28.2452	yjbQ
lcl|NC_000913.2_gene_4151:0-1646	14.2	57.2	-2.01012	43	0.940723	-43.047	actP
lcl|NC_000913.2_gene_4152:0-300	16.4	83.8	-2.35325	67.4	0.960365	-67.4411	yjcH
lcl|NC_000913.2_gene_4153:0-1959	56.5	231	-2.03157	174.5	0.965034	-174.512	acs
lcl|NC_000913.2_gene_684:0-1665	135	383	-1.50438	248	0.906676	-248.005	asnB
lcl|NC_000913.2_gene_875:0-732	36.5	125	-1.77596	88.5	0.923682	-88.5178	artJ
lcl|NC_000913.2_gene_948:14-768	3.37	23.3	-2.78951	19.93	0.907293	-20.1243	ssuB

## Sheet: Downregulated
Locus	Expo_mean	PEII_mean	M	D	prob	ranking
lcl|NC_000913.2_gene_1023:0-173	110	34.7	1.6645	75.3	0.918662	75.3184	ymdF
lcl|NC_000913.2_gene_1074:0-255	5040	1570	1.68266	3470	0.934507	3470	bssS
lcl|NC_000913.2_gene_1087:0-417	3880	1450	1.42	2430	0.907487	2430	flgB
lcl|NC_000913.2_gene_1102:0-168	50.9	13	1.96915	37.9	0.904475	37.9511	psrD
lcl|NC_000913.2_gene_1109:0-237	10700	3430	1.64133	7270	0.934107	7270	acpP
lcl|NC_000913.2_gene_1116:0-1434	2220	708	1.64874	1512	0.933793	1512	ptsG
lcl|NC_000913.2_gene_117:0-363	463	167	1.47116	296	0.906555	296.004	yacL
lcl|NC_000913.2_gene_1223:0-279	5160	1360	1.92376	3800	0.940493	3800	ychH
lcl|NC_000913.2_gene_1243:0-354	1390	275	2.33758	1115	0.977709	1115	ychN
lcl|NC_000913.2_gene_1273:0-174	494	102	2.27594	392	0.970343	392.007	yciY
lcl|NC_000913.2_gene_1297:0-252	1750	558	1.64902	1192	0.933708	1192	yciN
lcl|NC_000913.2_gene_1336:0-315	2780	524	2.40745	2256	0.978036	2256	pspE
lcl|NC_000913.2_gene_1408:0-435	2190	711	1.62301	1479	0.93366	1479	uspF
lcl|NC_000913.2_gene_143:0-456	3810	1150	1.72816	2660	0.935063	2660	dksA
lcl|NC_000913.2_gene_1446:0-606	243	53.6	2.18065	189.4	0.966993	189.413	azoR
lcl|NC_000913.2_gene_1454:2-150	241	74.2	1.69954	166.8	0.929318	166.809	hokB
lcl|NC_000913.2_gene_1461:0-225	1460	111	3.71734	1349	0.999045	1349.01	ydcH
lcl|NC_000913.2_gene_1483:0-234	2410	432	2.47993	1978	0.978447	1978	ydcY
lcl|NC_000913.2_gene_1489:0-1062	219	82.1	1.41548	136.9	0.900012	136.907	yncE
lcl|NC_000913.2_gene_1497:0-231	737	83.2	3.14701	653.8	0.99515	653.808	pptA
lcl|NC_000913.2_gene_1570:0-96	13700	2680	2.35387	11020	0.978205	11020	yneM
lcl|NC_000913.2_gene_1576:0-747	884	314	1.49328	570	0.908575	570.002	pptA
lcl|NC_000913.2_gene_1588:0-162	930	209	2.15373	721	0.970343	721.003	gnsB
lcl|NC_000913.2_gene_16:0-210	101	23.9	2.07927	77.1	0.955455	77.128	mokC
lcl|NC_000913.2_gene_1605:3-331	825	145	2.50834	680	0.978048	680.005	flxA
lcl|NC_000913.2_gene_1609:19-399	712	271	1.39358	441	0.902818	441.002	dicA
lcl|NC_000913.2_gene_161:0-387	2880	594	2.27753	2286	0.971904	2286	yaeH
lcl|NC_000913.2_gene_1614:4-153	28.8	5.02	2.52031	23.78	0.912954	23.9132	dicB
lcl|NC_000913.2_gene_163:0-825	1370	481	1.51007	889	0.909458	889.001	dapD
lcl|NC_000913.2_gene_166:0-136	31000	11200	1.46877	19800	0.909119	19800	tff
lcl|NC_000913.2_gene_1665:0-109	291	65.6	2.14925	225.4	0.967126	225.41	blr
lcl|NC_000913.2_gene_168:0-852	4290	1360	1.65737	2930	0.934144	2930	tsf
lcl|NC_000913.2_gene_1683:0-435	1730	518	1.73975	1212	0.936079	1212	slyA
lcl|NC_000913.2_gene_1695:0-347	1800	427	2.07569	1373	0.970174	1373	grxD
lcl|NC_000913.2_gene_1699:0-88	8970	1540	2.54218	7430	0.978713	7430	ynhF
lcl|NC_000913.2_gene_1709:0-303	4600	1050	2.13124	3550	0.9709	3550	ydhR
lcl|NC_000913.2_gene_1717:0-210	159	32.5	2.29052	126.5	0.963679	126.521	ydhZ
lcl|NC_000913.2_gene_1719:0-237	108000	11700	3.20645	96300	0.996214	96300	lpp
lcl|NC_000913.2_gene_1770:0-537	213	78.1	1.44746	134.9	0.900073	134.908	yniB
lcl|NC_000913.2_gene_1783:0-339	1780	350	2.34645	1430	0.977806	1430	osmE
lcl|NC_000913.2_gene_1836:0-348	311	116	1.42279	195	0.902987	195.005	yeaO
lcl|NC_000913.2_gene_1841:0-249	371	83.3	2.15503	287.7	0.968324	287.708	yeaQ
lcl|NC_000913.2_gene_1842:1-150	29.5	6.2	2.25037	23.3	0.906301	23.4084	yoaG
lcl|NC_000913.2_gene_1855:0-345	619	243	1.34898	376	0.901367	376.002	yoaB
lcl|NC_000913.2_gene_1857:0-180	465	173	1.42646	292	0.905056	292.003	yoaH
lcl|NC_000913.2_gene_1869:0-210	16600	3010	2.46335	13590	0.978677	13590	cspC
lcl|NC_000913.2_gene_1870:0-144	8300	1080	2.94208	7220	0.991969	7220	yobF
lcl|NC_000913.2_gene_188:0-201	693	244	1.50597	449	0.908563	449.003	yaeP
lcl|NC_000913.2_gene_1886:0-249	2610	379	2.78378	2231	0.990167	2231	ryeA
lcl|NC_000913.2_gene_1951:0-504	867	292	1.57006	575	0.909095	575.002	ftnB
lcl|NC_000913.2_gene_1955:0-498	4900	1460	1.74681	3440	0.936454	3440	ftnA
lcl|NC_000913.2_gene_1962:0-549	314	111	1.5002	203	0.905503	203.006	pgsA
lcl|NC_000913.2_gene_2001:0-225	529	152	1.7992	377	0.934894	377.004	yodD
lcl|NC_000913.2_gene_2017:0-409	59.2	18.3	1.69375	40.9	0.901923	40.9351	hiuH
lcl|NC_000913.2_gene_2029:0-716	492	88.6	2.47328	403.4	0.976996	403.408	yeeN
lcl|NC_000913.2_gene_2043:0-158	88.3	24.2	1.86741	64.1	0.921505	64.1272	yoeH
lcl|NC_000913.2_gene_2058:0-330	5910	1210	2.28815	4700	0.972073	4700	yeeX
lcl|NC_000913.2_gene_2087:0-990	240	76.7	1.64574	163.3	0.928241	163.308	wbbI
lcl|NC_000913.2_gene_2089:1-1098	88.2	29.3	1.58988	58.9	0.9127	58.9215	glf
lcl|NC_000913.2_gene_2127:22-143	4720	620	2.92845	4100	0.991957	4100	sibA
lcl|NC_000913.2_gene_2163:0-339	300	96.1	1.64235	203.9	0.929717	203.907	rcnB
lcl|NC_000913.2_gene_2199:0-885	1700	508	1.74263	1192	0.936067	1192	cdd
lcl|NC_000913.2_gene_2201:0-240	173	46.9	1.88311	126.1	0.931979	126.114	yeiS
lcl|NC_000913.2_gene_2232:0-567	578	187	1.62803	391	0.932342	391.003	spr
lcl|NC_000913.2_gene_2242:0-285	3830	1500	1.35238	2330	0.903	2330	rplY
lcl|NC_000913.2_gene_227:0-261	652	190	1.77887	462	0.935244	462.003	dinJ
lcl|NC_000913.2_gene_2296:0-1077	1990	799	1.3165	1191	0.902467	1191	glpQ
lcl|NC_000913.2_gene_2309:1-426	59.5	15.5	1.94062	44	0.911502	44.0428	nudI
lcl|NC_000913.2_gene_2401:0-285	666	194	1.77947	472	0.935269	472.003	yfcZ
lcl|NC_000913.2_gene_2410:0-1332	53.7	12.2	2.13804	41.5	0.93932	41.555	gtrS
lcl|NC_000913.2_gene_2423:2-200	405	118	1.77914	287	0.934047	287.006	torI
lcl|NC_000913.2_gene_2430:0-615	301	109	1.46544	192	0.904378	192.006	evgA
lcl|NC_000913.2_gene_2460:0-393	683	263	1.37682	420	0.902673	420.002	yfeD
lcl|NC_000913.2_gene_2477:0-257	2880	1090	1.40174	1790	0.904136	1790	ptsH
lcl|NC_000913.2_gene_2488:0-792	2770	928	1.57769	1842	0.933805	1842	ucpA
lcl|NC_000913.2_gene_2505:3-642	113	29.1	1.95723	83.9	0.926609	83.9228	yffL
lcl|NC_000913.2_gene_2534:0-357	749	285	1.394	464	0.902879	464.002	yffB
lcl|NC_000913.2_gene_2586:0-304	991	339	1.5476	652	0.909386	652.002	ryfA
lcl|NC_000913.2_gene_2622:19-184	830	314	1.40235	516	0.903217	516.002	glmY
lcl|NC_000913.2_gene_2650:0-420	536	167	1.68238	369	0.932765	369.004	trxC
lcl|NC_000913.2_gene_2665:0-342	115000	24400	2.23668	90600	0.972061	90600	raiA
lcl|NC_000913.2_gene_2674:0-348	4410	1610	1.45372	2800	0.907704	2800	rplS
lcl|NC_000913.2_gene_2688:0-363	199000	52400	1.92513	146600	0.940554	146600	ssrA
lcl|NC_000913.2_gene_2747:0-516	1390	497	1.48377	893	0.908551	893.001	luxS
lcl|NC_000913.2_gene_2756:0-93	1260	490	1.36257	770	0.902758	770.001	serV
lcl|NC_000913.2_gene_2757:0-186	20200	4140	2.28665	16060	0.972073	16060	csrA
lcl|NC_000913.2_gene_2778:0-471	262	73.9	1.82592	188.1	0.934627	188.109	hycI
lcl|NC_000913.2_gene_2859:0-1290	1330	526	1.33829	804	0.902358	804.001	sdaC
lcl|NC_000913.2_gene_2860:0-1368	648	205	1.66037	443	0.932765	443.003	sdaB
lcl|NC_000913.2_gene_2872:0-206	182000	7740	4.55546	174260	0.999952	174260	gcvB
lcl|NC_000913.2_gene_2897:0-219	561	148	1.9224	413	0.938861	413.004	ygdR
lcl|NC_000913.2_gene_2964:0-312	409	118	1.79331	291	0.934083	291.006	yqfB
lcl|NC_000913.2_gene_2974:0-330	1600	382	2.06643	1218	0.97015	1218	zapA
lcl|NC_000913.2_gene_2977:0-140	1960	174	3.49369	1786	0.998246	1786	sibC
lcl|NC_000913.2_gene_2980:0-660	903	318	1.5057	585	0.909035	585.002	rpiA
lcl|NC_000913.2_gene_3026:0-276	440	97.5	2.17403	342.5	0.969787	342.507	yggX
lcl|NC_000913.2_gene_305:9-141	40.6	3.14	3.69264	37.46	0.963353	37.6416	ykgO
lcl|NC_000913.2_gene_306:3-261	119	14.2	3.067	104.8	0.985208	104.845	ykgM
lcl|NC_000913.2_gene_3064:0-1041	721	284	1.34411	437	0.901427	437.002	gpr
lcl|NC_000913.2_gene_3089:0-315	2800	890	1.65355	1910	0.933938	1910	ygiN
lcl|NC_000913.2_gene_3108:0-201	770	250	1.62293	520	0.932898	520.003	glgS
lcl|NC_000913.2_gene_3111:0-143	4570	842	2.4403	3728	0.978205	3728	sibD
lcl|NC_000913.2_gene_3113:0-142	1040	339	1.61723	701	0.933418	701.002	sibE
lcl|NC_000913.2_gene_3128:0-216	6980	2550	1.45273	4430	0.907813	4430	rpsU
lcl|NC_000913.2_gene_3176:0-1207	64.5	19.7	1.7111	44.8	0.906108	44.8327	tdcD
lcl|NC_000913.2_gene_3178:0-990	177	29	2.60962	148	0.983527	148.023	tdcB
lcl|NC_000913.2_gene_3179:0-937	59.5	7.79	2.93319	51.71	0.967344	51.7931	tdcA
lcl|NC_000913.2_gene_3183:2-377	58500	20200	1.53408	38300	0.910099	38300	rnpB
lcl|NC_000913.2_gene_3227:0-270	14200	4020	1.82062	10180	0.939562	10180	rpsO
lcl|NC_000913.2_gene_3243:0-476	442	153	1.53051	289	0.907487	289.004	greA
lcl|NC_000913.2_gene_3288:0-894	2710	832	1.70364	1878	0.934918	1878	nanA
lcl|NC_000913.2_gene_3296:0-399	1260	493	1.35376	767	0.902564	767.001	yhcB
lcl|NC_000913.2_gene_3301:0-263	3700	997	1.89186	2703	0.940264	2703	yhcN
lcl|NC_000913.2_gene_3347:0-474	933	332	1.49069	601	0.90872	601.002	smg
lcl|NC_000913.2_gene_3349:0-510	2020	732	1.46444	1288	0.908684	1288	def
lcl|NC_000913.2_gene_3374:0-255	12900	5070	1.34731	7830	0.903157	7830	rpsQ
lcl|NC_000913.2_gene_338:4-672	132	42.2	1.64522	89.8	0.921263	89.8151	yahN
lcl|NC_000913.2_gene_339:0-276	844	297	1.50678	547	0.908926	547.002	yahO
lcl|NC_000913.2_gene_34:0-395	313	63.6	2.29906	249.4	0.968892	249.411	caiF
lcl|NC_000913.2_gene_3433:6-151	54.8	14.6	1.90821	40.2	0.90785	40.2453	yhfL
lcl|NC_000913.2_gene_3478:0-1317	494	131	1.91494	363	0.938619	363.005	gntT
lcl|NC_000913.2_gene_3497:0-1341	336	85.9	1.96773	250.1	0.937409	250.108	gntU
lcl|NC_000913.2_gene_3498:0-528	601	111	2.43681	490	0.976959	490.006	gntK
lcl|NC_000913.2_gene_3511:0-441	1020	331	1.62367	689	0.933406	689.002	yhhA
lcl|NC_000913.2_gene_3535:0-558	1860	744	1.32193	1116	0.902431	1116	dcrB
lcl|NC_000913.2_gene_3573:0-327	1160	203	2.51457	957	0.978169	957.003	hdeB
lcl|NC_000913.2_gene_3574:0-333	841	247	1.76759	594	0.935692	594.003	hdeA
lcl|NC_000913.2_gene_3601:0-189	95.1	30.1	1.65968	65	0.915784	65.0212	yhjR
lcl|NC_000913.2_gene_3615:0-1209	218	30.8	2.82333	187.2	0.986938	187.221	yhjX
lcl|NC_000913.2_gene_3623:0-291	1220	298	2.0335	922	0.970005	922.002	yiaG
lcl|NC_000913.2_gene_3667:3923-4132	24.5	3.3	2.89224	21.2	0.918324	21.3964	rhsA
lcl|NC_000913.2_gene_3688:0-468	3640	1220	1.57706	2420	0.933914	2420	secB
lcl|NC_000913.2_gene_3697:0-857	104	33.6	1.63005	70.4	0.91715	70.4189	yibB
lcl|NC_000913.2_gene_3701:9-1259	95.2	24.3	1.97001	70.9	0.923633	70.9274	rfaL
lcl|NC_000913.2_gene_3702:13-1068	157	38.6	2.02409	118.4	0.961478	118.417	waaU
lcl|NC_000913.2_gene_3703:2-846	73.3	16.2	2.17782	57.1	0.950169	57.1415	rfaZ
lcl|NC_000913.2_gene_3704:0-699	165	41.4	1.99476	123.6	0.93193	123.616	rfaY
lcl|NC_000913.2_gene_3705:0-1015	76.2	20.7	1.88016	55.5	0.91784	55.5318	rfaJ
lcl|NC_000913.2_gene_3706:3-1018	154	43	1.84052	111	0.929741	111.015	rfaI
lcl|NC_000913.2_gene_3708:0-931	80.2	11	2.8661	69.2	0.97471	69.2593	rfaS
lcl|NC_000913.2_gene_3753:0-99	18200	1160	3.97174	17040	0.999722	17040	ivbL
lcl|NC_000913.2_gene_3757:0-498	238	83.6	1.50939	154.4	0.903749	154.407	yidF
lcl|NC_000913.2_gene_3769:0-414	354	93.5	1.92071	260.5	0.937603	260.507	ibpA
lcl|NC_000913.2_gene_3777:0-690	126	35.1	1.84388	90.9	0.926863	90.9187	dgoR
lcl|NC_000913.2_gene_3831:0-420	916	242	1.92034	674	0.939816	674.003	rbsD
lcl|NC_000913.2_gene_3832:0-1506	495	145	1.77138	350	0.934652	350.004	rbsA
lcl|NC_000913.2_gene_3833:0-966	348	119	1.54813	229	0.906386	229.005	rbsC
lcl|NC_000913.2_gene_3838:0-693	734	277	1.40589	457	0.902927	457.002	yieP
lcl|NC_000913.2_gene_3846:0-339	1160	191	2.60248	969	0.989731	969.003	yifE
lcl|NC_000913.2_gene_3862:0-330	5260	1070	2.29745	4190	0.972073	4190	trxA
lcl|NC_000913.2_gene_388:0-254	312	102	1.61298	210	0.929838	210.006	iraP
lcl|NC_000913.2_gene_3883:1-172	24200	4310	2.48925	19890	0.978677	19890	glmZ
lcl|NC_000913.2_gene_3890:0-204	1710	487	1.812	1223	0.939127	1223	yifL
lcl|NC_000913.2_gene_3912:0-762	5060	1890	1.42075	3170	0.907523	3170	udp
lcl|NC_000913.2_gene_3917:0-270	2780	894	1.63674	1886	0.933878	1886	tatA
lcl|NC_000913.2_gene_3922:0-1494	991	343	1.53068	648	0.909337	648.002	ubiD
lcl|NC_000913.2_gene_3937:0-270	921	216	2.09217	705	0.970029	705.003	yihD
lcl|NC_000913.2_gene_3939:0-627	397	140	1.50371	257	0.906894	257.004	dsbA
lcl|NC_000913.2_gene_3945:0-230	29100	5370	2.43803	23730	0.978254	23730	csrC
lcl|NC_000913.2_gene_3954:1-980	91.1	26.7	1.77061	64.4	0.917791	64.4243	yihM
lcl|NC_000913.2_gene_4008:0-246	4490	773	2.53818	3717	0.978665	3717	zapB
lcl|NC_000913.2_gene_4009:0-486	724	260	1.47748	464	0.90768	464.002	rraA
lcl|NC_000913.2_gene_4016:0-213	6760	2450	1.46424	4310	0.909095	4310	rpmE
lcl|NC_000913.2_gene_4065:0-366	22800	8120	1.48948	14680	0.90964	14680	rplL
lcl|NC_000913.2_gene_4081:0-273	25400	7670	1.72753	17730	0.935184	17730	hupA
lcl|NC_000913.2_gene_4104:0-273	461	176	1.38919	285	0.901681	285.003	yjbD
lcl|NC_000913.2_gene_4117:0-1116	366	136	1.42824	230	0.903919	230.004	malK
lcl|NC_000913.2_gene_412:0-333	1250	468	1.41735	782	0.907027	782.001	yajC
lcl|NC_000913.2_gene_4138:0-712	519	192	1.43463	327	0.905455	327.003	aphA
lcl|NC_000913.2_gene_4147:9-132	789	84.3	3.22642	704.7	0.995573	704.707	ryjA
lcl|NC_000913.2_gene_415:0-344	479	129	1.89265	350	0.938365	350.005	yajD
lcl|NC_000913.2_gene_4192:0-334	238	54.4	2.12928	183.6	0.965808	183.612	yjdM
lcl|NC_000913.2_gene_4201:0-762	116	27.2	2.09245	88.8	0.957668	88.8246	adiY
lcl|NC_000913.2_gene_4203:0-909	430	161	1.41728	269	0.904802	269.004	melR
lcl|NC_000913.2_gene_4216:0-1452	64.1	19.4	1.72427	44.7	0.906132	44.7332	yjdL
lcl|NC_000913.2_gene_4217:0-2148	482	58.8	3.03515	423.2	0.994328	423.211	cadA
lcl|NC_000913.2_gene_4218:0-1335	398	48.5	3.03671	349.5	0.99388	349.513	cadB
lcl|NC_000913.2_gene_4226:0-1437	5650	1480	1.93265	4170	0.940554	4170	aspA
lcl|NC_000913.2_gene_4227:0-477	414	82.1	2.33418	331.9	0.976016	331.908	fxsA
lcl|NC_000913.2_gene_4229:0-294	999	291	1.77947	708	0.936043	708.002	groS
lcl|NC_000913.2_gene_4234:0-567	1430	553	1.37066	877	0.902818	877.001	efp
lcl|NC_000913.2_gene_4236:0-147	2890	318	3.18397	2572	0.996081	2572	ecnB
lcl|NC_000913.2_gene_4240:0-360	633	171	1.88821	462	0.938933	462.004	frdD
lcl|NC_000913.2_gene_4241:0-395	769	177	2.11923	592	0.969993	592.004	frdC
lcl|NC_000913.2_gene_4242:0-735	472	126	1.90536	346	0.938486	346.005	frdB
lcl|NC_000913.2_gene_4243:1-1809	640	165	1.95561	475	0.939151	475.004	frdA
lcl|NC_000913.2_gene_4251:0-546	305	95.6	1.67373	209.4	0.930007	209.407	orn
lcl|NC_000913.2_gene_4262:0-309	3290	1040	1.6615	2250	0.934083	2250	hfq
lcl|NC_000913.2_gene_4278:0-276	799	197	2.02	602	0.969654	602.003	yjfN
lcl|NC_000913.2_gene_4279:0-330	989	270	1.87301	719	0.939756	719.002	bsmA
lcl|NC_000913.2_gene_4307:0-207	485	99.3	2.28812	385.7	0.970319	385.707	ytfK
lcl|NC_000913.2_gene_431:0-492	2130	456	2.22375	1674	0.971759	1674	yajQ
lcl|NC_000913.2_gene_4315:0-531	4060	1220	1.7346	2840	0.935075	2840	ppa
lcl|NC_000913.2_gene_4328:0-1422	131	42.7	1.61726	88.3	0.921057	88.3148	treB
lcl|NC_000913.2_gene_4342:0-417	2260	723	1.64426	1537	0.933757	1537	rraB
lcl|NC_000913.2_gene_447:0-371	139	43.4	1.67932	95.6	0.922726	95.6147	ybaV
lcl|NC_000913.2_gene_465:0-218	2460	729	1.75467	1731	0.936236	1731	hha
lcl|NC_000913.2_gene_466:0-375	693	180	1.94486	513	0.939381	513.004	tomB
lcl|NC_000913.2_gene_476:0-330	2270	823	1.46373	1447	0.908696	1447	ybaB
lcl|NC_000913.2_gene_489:0-342	343	123	1.47955	220	0.905128	220.005	ybaQ
lcl|NC_000913.2_gene_530:0-494	1940	628	1.62722	1312	0.93366	1312	ppiB
lcl|NC_000913.2_gene_549:0-333	77.4	6.08	3.67019	71.32	0.982704	71.4144	emrE
lcl|NC_000913.2_gene_566:0-294	425	146	1.54149	279	0.90745	279.004	borD
lcl|NC_000913.2_gene_638:0-210	191000	20700	3.20587	170300	0.996214	170300	cspE
lcl|NC_000913.2_gene_645:0-264	659	251	1.39259	408	0.902661	408.002	ybeD
lcl|NC_000913.2_gene_657:0-483	1850	376	2.29872	1474	0.971674	1474	ybeL
lcl|NC_000913.2_gene_69:0-227	558	46.2	3.5943	511.8	0.998258	511.813	sgrS
lcl|NC_000913.2_gene_693:0-447	2490	781	1.67275	1709	0.933962	1709	fur
lcl|NC_000913.2_gene_694:0-87	26700	9120	1.54973	17580	0.910148	17580	uof
lcl|NC_000913.2_gene_712:0-207	2630	689	1.93249	1941	0.940324	1941	ybfA
lcl|NC_000913.2_gene_775:2-150	2600	651	1.99778	1949	0.970331	1949	ybhT
lcl|NC_000913.2_gene_799:0-705	748	297	1.33258	451	0.901451	451.002	ybhL
lcl|NC_000913.2_gene_815:0-261	800	289	1.46893	511	0.907946	511.002	ybiJ
lcl|NC_000913.2_gene_864:0-258	928	70	3.7287	858	0.998875	858.008	grxA
lcl|NC_000913.2_gene_899:0-219	5790	1140	2.34453	4650	0.978205	4650	infA
lcl|NC_000913.2_gene_971:0-453	286	94	1.60528	192	0.929306	192.007	matP
lcl|NC_000913.2_gene_978:0-459	2030	457	2.15121	1573	0.970646	1573	mgsA

## Sheet: CompleteTranscriptome
locus	sample_1	sample_2	status	value_1	value_2	log2(fold_change)	test_stat	p_value
lcl|NC_000913.2_gene_2872:0-206	Expo	PEII	OK	181829	7741.2	-4.55388	-4.26376	5e-05
lcl|NC_000913.2_gene_1461:0-225	Expo	PEII	OK	1456.42	110.958	-3.71434	-3.11209	5e-05
lcl|NC_000913.2_gene_69:0-227	Expo	PEII	OK	558.4	46.156	-3.59671	-3.90901	5e-05
lcl|NC_000913.2_gene_1497:0-231	Expo	PEII	OK	736.971	83.1887	-3.14715	-3.56728	5e-05
lcl|NC_000913.2_gene_1329:0-1281	Expo	PEII	OK	8.1421	61.6638	2.92095	3.06909	5e-05
lcl|NC_000913.2_gene_1328:1-1488	Expo	PEII	OK	16.2879	124.439	2.93357	3.26769	5e-05
lcl|NC_000913.2_gene_3038:0-1683	Expo	PEII	OK	4.00354	52.7034	3.71855	3.90717	5e-05
lcl|NC_000913.2_gene_3042:0-1053	Expo	PEII	OK	4.91223	118.513	4.59252	4.6244	5e-05
lcl|NC_000913.2_gene_3043:0-1500	Expo	PEII	OK	6.31114	155.199	4.62007	4.60044	5e-05
lcl|NC_000913.2_gene_1288:2-1561	Expo	PEII	OK	6.40763	257.722	5.32988	4.3896	5e-05
lcl|NC_000913.2_gene_2977:0-140	Expo	PEII	OK	1959.44	174.37	-3.49022	-2.61645	0.0001
lcl|NC_000913.2_gene_1886:0-249	Expo	PEII	OK	2614.43	378.881	-2.78668	-3.21391	0.0001
lcl|NC_000913.2_gene_4037:0-1000	Expo	PEII	OK	14.0146	78.5017	2.4858	2.72472	0.0001
lcl|NC_000913.2_gene_1325:62-1414	Expo	PEII	OK	15.1523	102.732	2.76128	2.98671	0.0001
lcl|NC_000913.2_gene_2517:1-1401	Expo	PEII	OK	2.91692	37.4793	3.68358	3.42482	0.0001
lcl|NC_000913.2_gene_2516:7-832	Expo	PEII	OK	1.07454	21.5284	4.32445	3.53604	0.0001
lcl|NC_000913.2_gene_3179:0-937	Expo	PEII	OK	59.4899	7.79162	-2.93265	-2.84249	0.0002
lcl|NC_000913.2_gene_2486:1-834	Expo	PEII	OK	5.23862	35.7729	2.77161	2.64944	0.0002
lcl|NC_000913.2_gene_3178:0-990	Expo	PEII	OK	177.343	29.0339	-2.61074	-2.72469	0.00025
lcl|NC_000913.2_gene_864:0-258	Expo	PEII	OK	928.161	69.9672	-3.72963	-2.80525	0.0003
lcl|NC_000913.2_gene_1792:2-1221	Expo	PEII	OK	12.1198	65.5086	2.43432	2.49693	0.0003
lcl|NC_000913.2_gene_549:0-333	Expo	PEII	OK	77.4182	6.07955	-3.67064	-2.99721	0.0004
lcl|NC_000913.2_gene_34:0-395	Expo	PEII	OK	313.363	63.5904	-2.30095	-2.55643	0.00045
lcl|NC_000913.2_gene_1287:0-1596	Expo	PEII	OK	14.3232	175.827	3.61773	3.24108	0.00045
lcl|NC_000913.2_gene_2064:0-1059	Expo	PEII	OK	3.47651	20.9918	2.59411	2.53681	0.00055
lcl|NC_000913.2_gene_353:0-3075	Expo	PEII	OK	31.9977	175.163	2.45266	2.37196	0.0006
lcl|NC_000913.2_gene_2519:0-294	Expo	PEII	OK	39.5935	247.008	2.64122	2.66306	0.0006
lcl|NC_000913.2_gene_4236:0-147	Expo	PEII	OK	2888.71	318.281	-3.18205	-3.57994	0.00065
lcl|NC_000913.2_gene_4227:0-477	Expo	PEII	OK	413.73	82.0578	-2.33398	-2.4668	0.00065
lcl|NC_000913.2_gene_3041:0-1210	Expo	PEII	OK	30.3242	145.318	2.26067	2.40172	0.00065
lcl|NC_000913.2_gene_1783:0-339	Expo	PEII	OK	1776.65	350.167	-2.34304	-2.55618	0.0007
lcl|NC_000913.2_gene_3615:0-1209	Expo	PEII	OK	218.124	30.8191	-2.82325	-2.6675	0.00075
lcl|NC_000913.2_gene_3753:0-99	Expo	PEII	OK	18223.1	1156.71	-3.97767	-2.40829	0.00085
lcl|NC_000913.2_gene_2515:0-1188	Expo	PEII	OK	3.2824	24.7694	2.91574	2.67803	0.00085
lcl|NC_000913.2_gene_2514:0-1227	Expo	PEII	OK	7.5716	40.9938	2.43673	2.43185	0.00095
lcl|NC_000913.2_gene_2826:0-1800	Expo	PEII	OK	11.8398	68.3406	2.5291	2.5206	0.00095
lcl|NC_000913.2_gene_2127:22-143	Expo	PEII	OK	4720.99	619.693	-2.92947	-5.13349	0.001
lcl|NC_000913.2_gene_4021:0-891	Expo	PEII	OK	20.8536	93.9322	2.17133	2.42298	0.001
lcl|NC_000913.2_gene_2813:0-909	Expo	PEII	OK	7.88473	54.6938	2.79425	2.58086	0.001
lcl|NC_000913.2_gene_306:3-261	Expo	PEII	OK	119.452	14.1866	-3.07383	-2.52418	0.00105
lcl|NC_000913.2_gene_4192:0-334	Expo	PEII	OK	238.258	54.4162	-2.13041	-2.34684	0.00105
lcl|NC_000913.2_gene_1333:2-223	Expo	PEII	OK	149.323	746.697	2.32209	2.7044	0.00105
lcl|NC_000913.2_gene_1841:0-249	Expo	PEII	OK	371.092	83.2569	-2.15613	-2.48065	0.00115
lcl|NC_000913.2_gene_660:4-1411	Expo	PEII	OK	2.52489	12.5251	2.31053	2.39885	0.00125
lcl|NC_000913.2_gene_1330:0-1266	Expo	PEII	OK	12.0219	51.7014	2.10454	2.35684	0.0013
lcl|NC_000913.2_gene_1334:0-359	Expo	PEII	OK	34.8671	165.798	2.24949	2.31595	0.0013
lcl|NC_000913.2_gene_4201:0-762	Expo	PEII	OK	116.496	27.2156	-2.09778	-2.34288	0.00135
lcl|NC_000913.2_gene_1336:0-315	Expo	PEII	OK	2782.92	523.795	-2.40953	-2.32973	0.0014
lcl|NC_000913.2_gene_2825:0-1713	Expo	PEII	OK	8.01953	34.8282	2.11867	2.20495	0.0014
lcl|NC_000913.2_gene_2513:1-1404	Expo	PEII	OK	7.07676	32.506	2.19955	2.27474	0.0015
lcl|NC_000913.2_gene_2520:0-1016	Expo	PEII	OK	5.49259	28.3053	2.36552	2.36882	0.0015
lcl|NC_000913.2_gene_948:14-768	Expo	PEII	OK	3.37225	23.2794	2.78728	2.49817	0.0015
lcl|NC_000913.2_gene_3846:0-339	Expo	PEII	OK	1161.26	190.557	-2.6074	-2.4564	0.00155
lcl|NC_000913.2_gene_1789:0-1340	Expo	PEII	OK	10.3483	49.697	2.26376	2.32707	0.00155
lcl|NC_000913.2_gene_3945:0-230	Expo	PEII	OK	29081	5370.19	-2.43703	-2.0598	0.00175
lcl|NC_000913.2_gene_3702:13-1068	Expo	PEII	OK	156.998	38.6408	-2.02255	-2.25423	0.00175
lcl|NC_000913.2_gene_1790:0-1479	Expo	PEII	OK	10.2558	47.4007	2.20847	2.21617	0.00185
lcl|NC_000913.2_gene_3103:27-2474	Expo	PEII	OK	5.1045	22.1204	2.11554	2.26144	0.0019
lcl|NC_000913.2_gene_1605:3-331	Expo	PEII	OK	824.864	145.215	-2.50596	-2.41514	0.00195
lcl|NC_000913.2_gene_3703:2-846	Expo	PEII	OK	73.2561	16.2474	-2.17274	-2.16337	0.00195
lcl|NC_000913.2_gene_161:0-387	Expo	PEII	OK	2878.86	594.131	-2.27665	-2.26928	0.002
lcl|NC_000913.2_gene_2505:3-642	Expo	PEII	OK	112.743	29.0587	-1.956	-2.13896	0.00205
lcl|NC_000913.2_gene_4132:1-243	Expo	PEII	OK	21.6491	110.342	2.34961	2.2939	0.00265
lcl|NC_000913.2_gene_783:2-1431	Expo	PEII	OK	1.70364	11.0136	2.69259	2.57893	0.00265
lcl|NC_000913.2_gene_1719:0-237	Expo	PEII	OK	108002	11691.3	-3.20754	-2.19702	0.00275
lcl|NC_000913.2_gene_3123:1-930	Expo	PEII	OK	3.38564	17.8392	2.39755	2.21523	0.00275
lcl|NC_000913.2_gene_4364:2-1213	Expo	PEII	OK	23.1159	4.51458	-2.35622	-2.1781	0.0028
lcl|NC_000913.2_gene_1184:0-1520	Expo	PEII	OK	2.06967	9.22421	2.15603	2.21923	0.00285
lcl|NC_000913.2_gene_3573:0-327	Expo	PEII	OK	1164.97	203.061	-2.5203	-2.19791	0.0029
lcl|NC_000913.2_gene_3111:0-143	Expo	PEII	OK	4565.81	842.128	-2.43876	-3.59424	0.0029
lcl|NC_000913.2_gene_1813:9-1358	Expo	PEII	OK	4.78837	20.0582	2.06659	2.2097	0.0029
lcl|NC_000913.2_gene_4241:0-395	Expo	PEII	OK	768.851	177.218	-2.11718	-2.2875	0.00305
lcl|NC_000913.2_gene_3599:0-2619	Expo	PEII	OK	15.1355	53.6675	1.82611	2.08046	0.0032
lcl|NC_000913.2_gene_1695:0-347	Expo	PEII	OK	1796.25	426.548	-2.07421	-2.22806	0.00325
lcl|NC_000913.2_gene_1791:0-1030	Expo	PEII	OK	12.4877	77.219	2.62845	2.34839	0.0033
lcl|NC_000913.2_gene_3769:0-414	Expo	PEII	OK	354.01	93.5102	-1.92059	-2.18954	0.00335
lcl|NC_000913.2_gene_1870:0-144	Expo	PEII	OK	8299.19	1076.44	-2.9467	-1.77098	0.00345
lcl|NC_000913.2_gene_4240:0-360	Expo	PEII	OK	632.674	170.575	-1.89105	-2.16338	0.00345
lcl|NC_000913.2_gene_2058:0-330	Expo	PEII	OK	5909.29	1211.21	-2.28654	-2.16293	0.0035
lcl|NC_000913.2_gene_4456:3-707	Expo	PEII	OK	3.10424	17.9438	2.53117	2.42616	0.0035
lcl|NC_000913.2_gene_415:0-344	Expo	PEII	OK	478.679	128.696	-1.89509	-2.09639	0.00355
lcl|NC_000913.2_gene_4278:0-276	Expo	PEII	OK	799.005	196.797	-2.02149	-1.78537	0.00375
lcl|NC_000913.2_gene_537:10-2604	Expo	PEII	OK	2.78087	11.5288	2.05163	2.17599	0.0039
lcl|NC_000913.2_gene_1483:0-234	Expo	PEII	OK	2407.98	432.109	-2.47835	-1.96539	0.004
lcl|NC_000913.2_gene_373:3-954	Expo	PEII	OK	1.23822	7.54001	2.6063	2.31278	0.00425
lcl|NC_000913.2_gene_3106:1-750	Expo	PEII	OK	13.2122	53.9889	2.03079	2.1568	0.0043
lcl|NC_000913.2_gene_3708:0-931	Expo	PEII	OK	80.2444	10.9581	-2.87241	-2.19575	0.00435
lcl|NC_000913.2_gene_2897:0-219	Expo	PEII	OK	560.695	148.416	-1.91757	-1.95643	0.00445
lcl|NC_000913.2_gene_978:0-459	Expo	PEII	OK	2030.18	457.222	-2.15064	-2.11747	0.0045
lcl|NC_000913.2_gene_4229:0-294	Expo	PEII	OK	998.654	290.517	-1.78136	-2.01711	0.0045
lcl|NC_000913.2_gene_301:1-668	Expo	PEII	OK	8.54415	39.7483	2.21788	2.21492	0.0045
lcl|NC_000913.2_gene_2029:0-716	Expo	PEII	OK	492.32	88.5512	-2.47501	-2.15661	0.0046
lcl|NC_000913.2_gene_3398:4-678	Expo	PEII	OK	17.457	71.2584	2.02925	2.05009	0.0047
lcl|NC_000913.2_gene_4152:0-300	Expo	PEII	OK	16.3956	83.7516	2.35281	2.30185	0.0047
lcl|NC_000913.2_gene_2410:0-1332	Expo	PEII	OK	53.6829	12.2061	-2.13686	-1.94249	0.00475
lcl|NC_000913.2_gene_466:0-375	Expo	PEII	OK	693.213	179.751	-1.9473	-2.03436	0.00475
lcl|NC_000913.2_gene_2397:6-564	Expo	PEII	OK	3.2149	18.059	2.48987	2.25876	0.0048
lcl|NC_000913.2_gene_2522:0-700	Expo	PEII	OK	5.1079	21.1066	2.04689	1.98533	0.0049
lcl|NC_000913.2_gene_3883:1-172	Expo	PEII	OK	24239.9	4306.09	-2.49293	-1.8358	0.005
lcl|NC_000913.2_gene_2521:0-788	Expo	PEII	OK	6.81564	28.6929	2.07377	2.08089	0.005
lcl|NC_000913.2_gene_3040:0-405	Expo	PEII	OK	118.191	442.471	1.90446	2.10661	0.00525
lcl|NC_000913.2_gene_1053:2-412	Expo	PEII	OK	5.86876	28.3113	2.27025	2.1512	0.00525
lcl|NC_000913.2_gene_279:0-1004	Expo	PEII	OK	9.05681	44.5381	2.29796	2.14254	0.00525
lcl|NC_000913.2_gene_3937:0-270	Expo	PEII	OK	920.502	216.268	-2.0896	-2.0382	0.00555
lcl|NC_000913.2_gene_2974:0-330	Expo	PEII	OK	1599.07	382.427	-2.06398	-1.83142	0.00555
lcl|NC_000913.2_gene_2001:0-225	Expo	PEII	OK	528.584	152.071	-1.79738	-2.0312	0.0056
lcl|NC_000913.2_gene_1273:0-174	Expo	PEII	OK	493.955	101.548	-2.28222	-2.06875	0.0057
lcl|NC_000913.2_gene_1186:57-2648	Expo	PEII	OK	4.24256	16.4606	1.95601	2.0886	0.0059
lcl|NC_000913.2_gene_3026:0-276	Expo	PEII	OK	440.201	97.4957	-2.17475	-1.9035	0.00595
lcl|NC_000913.2_gene_4307:0-207	Expo	PEII	OK	485.429	99.3016	-2.28937	-1.95596	0.006
lcl|NC_000913.2_gene_4083:0-425	Expo	PEII	OK	38.6237	180.108	2.2213	2.07554	0.006
lcl|NC_000913.2_gene_2487:0-1017	Expo	PEII	OK	26.2453	108.363	2.04574	1.90892	0.00615
lcl|NC_000913.2_gene_1709:0-303	Expo	PEII	OK	4597.41	1046.95	-2.13463	-2.18526	0.0063
lcl|NC_000913.2_gene_2401:0-285	Expo	PEII	OK	665.624	194.104	-1.77788	-2.06175	0.0065
lcl|NC_000913.2_gene_2165:115-2478	Expo	PEII	OK	0.916567	4.56283	2.31562	2.17059	0.00655
lcl|NC_000913.2_gene_2485:0-870	Expo	PEII	OK	9.61717	36.733	1.93339	2.01058	0.0066
lcl|NC_000913.2_gene_712:0-207	Expo	PEII	OK	2630.67	689.138	-1.93257	-1.85575	0.0067
lcl|NC_000913.2_gene_3706:3-1018	Expo	PEII	OK	154.282	42.9654	-1.84432	-1.93903	0.0067
lcl|NC_000913.2_gene_1446:0-606	Expo	PEII	OK	243.037	53.5603	-2.18194	-2.12186	0.00675
lcl|NC_000913.2_gene_3831:0-420	Expo	PEII	OK	916.286	242.16	-1.91984	-2.05228	0.00675
lcl|NC_000913.2_gene_3039:0-2169	Expo	PEII	OK	84.3103	530.696	2.65411	2.28803	0.00675
lcl|NC_000913.2_gene_3176:0-1207	Expo	PEII	OK	64.5106	19.6666	-1.71379	-1.90219	0.00685
lcl|NC_000913.2_gene_2432:1-1146	Expo	PEII	OK	3.99007	15.5849	1.96566	2.0541	0.00685
lcl|NC_000913.2_gene_4008:0-246	Expo	PEII	OK	4492.55	772.978	-2.53904	-1.85944	0.00705
lcl|NC_000913.2_gene_1324:2-1382	Expo	PEII	OK	13.949	50.8346	1.86565	2.02832	0.0071
lcl|NC_000913.2_gene_1030:3-1149	Expo	PEII	OK	1.1572	5.73606	2.30942	2.04516	0.0071
lcl|NC_000913.2_gene_2518:1-282	Expo	PEII	OK	2.48187	46.5817	4.23026	2.59458	0.00715
lcl|NC_000913.2_gene_2163:0-339	Expo	PEII	OK	299.714	96.0758	-1.64134	-1.77252	0.00745
lcl|NC_000913.2_gene_3704:0-699	Expo	PEII	OK	165.115	41.3789	-1.9965	-2.0015	0.0075
lcl|NC_000913.2_gene_465:0-218	Expo	PEII	OK	2460.14	728.962	-1.75483	-1.80862	0.0075
lcl|NC_000913.2_gene_3197:2-861	Expo	PEII	OK	8.7192	37.1141	2.0897	2.07688	0.0075
lcl|NC_000913.2_gene_4242:0-735	Expo	PEII	OK	472.177	126.476	-1.90046	-2.0469	0.00765
lcl|NC_000913.2_gene_351:1-596	Expo	PEII	OK	10.0892	38.1035	1.91711	1.90469	0.0078
lcl|NC_000913.2_gene_2757:0-186	Expo	PEII	OK	20178.2	4143.18	-2.28399	-1.50242	0.0079
lcl|NC_000913.2_gene_3386:1-1463	Expo	PEII	OK	2.28602	9.83639	2.10529	2.05356	0.00815
lcl|NC_000913.2_gene_3777:0-690	Expo	PEII	OK	125.73	35.0739	-1.84186	-1.94658	0.00835
lcl|NC_000913.2_gene_3862:0-330	Expo	PEII	OK	5255.97	1072.83	-2.29254	-1.84266	0.00845
lcl|NC_000913.2_gene_4279:0-330	Expo	PEII	OK	988.698	269.747	-1.87392	-1.75545	0.00855
lcl|NC_000913.2_gene_3694:0-1035	Expo	PEII	OK	7.47792	23.6609	1.6618	1.8045	0.00885
lcl|NC_000913.2_gene_899:0-219	Expo	PEII	OK	5793.45	1136.03	-2.35042	-1.83661	0.00895
lcl|NC_000913.2_gene_292:1-957	Expo	PEII	OK	30.707	131.403	2.09736	2.05159	0.00915
lcl|NC_000913.2_gene_1326:0-765	Expo	PEII	OK	15.9656	58.8684	1.88253	1.99009	0.0092
lcl|NC_000913.2_gene_1223:0-279	Expo	PEII	OK	5160.42	1358.12	-1.92588	-1.92632	0.00945
lcl|NC_000913.2_gene_3301:0-263	Expo	PEII	OK	3703.71	996.778	-1.89363	-1.84964	0.00945
lcl|NC_000913.2_gene_3623:0-291	Expo	PEII	OK	1222.32	298.057	-2.03597	-2.13416	0.00955
lcl|NC_000913.2_gene_2964:0-312	Expo	PEII	OK	409.278	118.499	-1.7882	-1.86099	0.00955
lcl|NC_000913.2_gene_447:0-371	Expo	PEII	OK	138.502	43.3594	-1.67549	-1.8944	0.00965
lcl|NC_000913.2_gene_3423:0-1221	Expo	PEII	OK	15.9536	49.8269	1.64304	1.8341	0.00975
lcl|NC_000913.2_gene_1055:2-651	Expo	PEII	OK	4.64079	22.3796	2.26974	2.0441	0.0098
lcl|NC_000913.2_gene_1717:0-210	Expo	PEII	OK	159.464	32.4614	-2.29644	-1.83528	0.00985
lcl|NC_000913.2_gene_4151:0-1646	Expo	PEII	OK	14.1535	57.2482	2.01607	1.93222	0.00985
lcl|NC_000913.2_gene_781:21-954	Expo	PEII	OK	5.13468	18.7445	1.86812	1.92745	0.00995
lcl|NC_000913.2_gene_775:2-150	Expo	PEII	OK	2599.52	650.631	-1.99834	-1.78479	0.0101
lcl|NC_000913.2_gene_659:2-708	Expo	PEII	OK	1.57166	7.39474	2.23421	1.95643	0.0101
lcl|NC_000913.2_gene_227:0-261	Expo	PEII	OK	651.838	189.57	-1.78179	-1.84204	0.01015
lcl|NC_000913.2_gene_2164:3-1033	Expo	PEII	OK	1.57132	7.14448	2.18485	1.96617	0.0104
lcl|NC_000913.2_gene_3498:0-528	Expo	PEII	OK	600.847	110.966	-2.43688	-1.98429	0.0106
lcl|NC_000913.2_gene_1046:11-985	Expo	PEII	OK	1.63094	7.70683	2.24044	2.02059	0.0107
lcl|NC_000913.2_gene_3014:6-981	Expo	PEII	OK	3.26145	13.7247	2.07319	1.95554	0.0109
lcl|NC_000913.2_gene_1427:0-755	Expo	PEII	OK	3.67347	15.4466	2.07207	1.89841	0.01125
lcl|NC_000913.2_gene_566:0-294	Expo	PEII	OK	424.981	145.878	-1.54263	-1.65225	0.0113
lcl|NC_000913.2_gene_1683:0-435	Expo	PEII	OK	1727.73	518.303	-1.73701	-1.70716	0.0114
lcl|NC_000913.2_gene_1441:1-2300	Expo	PEII	OK	2.50943	8.40255	1.74347	1.83657	0.0116
lcl|NC_000913.2_gene_1570:0-96	Expo	PEII	OK	13690.4	2680.74	-2.35246	-2.87121	0.01205
lcl|NC_000913.2_gene_3221:0-1245	Expo	PEII	OK	43.3842	240.065	2.46818	2.07341	0.01215
lcl|NC_000913.2_gene_3034:5-849	Expo	PEII	OK	21.479	69.5743	1.69563	1.80577	0.01235
lcl|NC_000913.2_gene_3328:14-1154	Expo	PEII	OK	2.98622	9.95307	1.73682	1.77424	0.01265
lcl|NC_000913.2_gene_2778:0-471	Expo	PEII	OK	261.764	73.8927	-1.82476	-1.78868	0.01275
lcl|NC_000913.2_gene_3089:0-315	Expo	PEII	OK	2802.25	890.245	-1.65431	-1.79596	0.0131
lcl|NC_000913.2_gene_1869:0-210	Expo	PEII	OK	16609.6	3012.24	-2.46311	-1.51445	0.01315
lcl|NC_000913.2_gene_4243:1-1809	Expo	PEII	OK	639.949	164.596	-1.95902	-1.87395	0.01315
lcl|NC_000913.2_gene_2042:0-533	Expo	PEII	OK	34.1511	110.325	1.69176	1.82834	0.0134
lcl|NC_000913.2_gene_2394:3-512	Expo	PEII	OK	2.86971	12.7475	2.15124	1.90458	0.01345
lcl|NC_000913.2_gene_3917:0-270	Expo	PEII	OK	2781.15	894.065	-1.63723	-1.74923	0.0135
lcl|NC_000913.2_gene_1297:0-252	Expo	PEII	OK	1752.06	558.174	-1.65027	-1.71301	0.01365
lcl|NC_000913.2_gene_357:3-942	Expo	PEII	OK	2.98277	10.1416	1.76557	1.79104	0.01375
lcl|NC_000913.2_gene_4147:9-132	Expo	PEII	OK	789.13	84.2585	-3.22737	-3.56609	0.01395
lcl|NC_000913.2_gene_3478:0-1317	Expo	PEII	OK	493.722	131.362	-1.91015	-1.84421	0.01395
lcl|NC_000913.2_gene_3707:1-1079	Expo	PEII	OK	102.441	34.545	-1.56824	-1.79057	0.01395
lcl|NC_000913.2_gene_4032:0-341	Expo	PEII	OK	4.8757	20.2511	2.05432	1.84999	0.01395
lcl|NC_000913.2_gene_16:0-210	Expo	PEII	OK	101.499	23.8625	-2.08866	-1.9021	0.01405
lcl|NC_000913.2_gene_2423:2-200	Expo	PEII	OK	405.417	118.043	-1.78009	-1.77338	0.01405
lcl|NC_000913.2_gene_1788:1-968	Expo	PEII	OK	5.20545	21.4175	2.04069	1.93366	0.0141
lcl|NC_000913.2_gene_1039:5-1324	Expo	PEII	OK	11.886	38.5388	1.69705	1.70766	0.01415
lcl|NC_000913.2_gene_3925:1-2189	Expo	PEII	OK	43.7001	149.775	1.77709	1.75692	0.0147
lcl|NC_000913.2_gene_1400:3-932	Expo	PEII	OK	3.60201	12.9971	1.85131	1.81744	0.0147
lcl|NC_000913.2_gene_1074:0-255	Expo	PEII	OK	5041.7	1568	-1.68499	-1.70319	0.01475
lcl|NC_000913.2_gene_1347:37-900	Expo	PEII	OK	0.857327	5.01658	2.54879	2.02366	0.01475
lcl|NC_000913.2_gene_657:0-483	Expo	PEII	OK	1846.33	375.71	-2.29697	-1.93686	0.015
lcl|NC_000913.2_gene_66:0-1611	Expo	PEII	OK	9.6933	29.0707	1.58451	1.74756	0.0151
lcl|NC_000913.2_gene_4251:0-546	Expo	PEII	OK	304.604	95.6222	-1.67152	-1.75203	0.01535
lcl|NC_000913.2_gene_570:1-539	Expo	PEII	OK	1.99224	8.63708	2.11615	1.81748	0.0155
lcl|NC_000913.2_gene_3511:0-441	Expo	PEII	OK	1021.62	330.515	-1.62808	-1.76048	0.01555
lcl|NC_000913.2_gene_4276:0-1164	Expo	PEII	OK	5.52181	17.6228	1.67423	1.75737	0.01555
lcl|NC_000913.2_gene_505:13-640	Expo	PEII	OK	5.78267	20.4603	1.82302	1.74521	0.01555
lcl|NC_000913.2_gene_2997:13-1277	Expo	PEII	OK	2.49629	7.93512	1.66847	1.7011	0.0156
lcl|NC_000913.2_gene_875:0-732	Expo	PEII	OK	36.4595	124.828	1.77558	1.80666	0.0159
lcl|NC_000913.2_gene_2125:1-757	Expo	PEII	OK	4.32002	16.9332	1.97075	1.857	0.01595
lcl|NC_000913.2_gene_2430:0-615	Expo	PEII	OK	301.164	108.644	-1.47095	-1.61582	0.016
lcl|NC_000913.2_gene_2913:7-779	Expo	PEII	OK	9.16697	2.16604	-2.08138	-1.87896	0.0161
lcl|NC_000913.2_gene_2232:0-567	Expo	PEII	OK	578.135	187.464	-1.62479	-1.75726	0.0161
lcl|NC_000913.2_gene_65:1-699	Expo	PEII	OK	33.3256	94.8634	1.50922	1.70553	0.01615
lcl|NC_000913.2_gene_2115:0-1133	Expo	PEII	OK	7.58711	24.8519	1.71174	1.64675	0.01615
lcl|NC_000913.2_gene_2833:0-1338	Expo	PEII	OK	1.24361	4.91037	1.9813	1.77406	0.01615
lcl|NC_000913.2_gene_782:9-1050	Expo	PEII	OK	2.50551	8.7858	1.81007	1.69403	0.0164
lcl|NC_000913.2_gene_1243:0-354	Expo	PEII	OK	1389.31	275.48	-2.33435	-1.91381	0.0166
lcl|NC_000913.2_gene_2433:7-932	Expo	PEII	OK	3.48634	11.1106	1.67215	1.69934	0.0166
lcl|NC_000913.2_gene_3668:1-821	Expo	PEII	OK	12.1139	2.85314	-2.08604	-1.71744	0.01675
lcl|NC_000913.2_gene_2309:1-426	Expo	PEII	OK	59.5379	15.5172	-1.93994	-1.74756	0.0168
lcl|NC_000913.2_gene_2723:0-1280	Expo	PEII	OK	70.1316	229.192	1.70842	1.59238	0.0168
lcl|NC_000913.2_gene_3234:0-1344	Expo	PEII	OK	59.5119	176.45	1.568	1.70304	0.0169
lcl|NC_000913.2_gene_2650:0-420	Expo	PEII	OK	535.731	167.239	-1.6796	-1.58372	0.01705
lcl|NC_000913.2_gene_3890:0-204	Expo	PEII	OK	1710.65	487.388	-1.8114	-1.6573	0.01715
lcl|NC_000913.2_gene_2017:0-409	Expo	PEII	OK	59.1751	18.2779	-1.69489	-1.78185	0.01715
lcl|NC_000913.2_gene_4328:0-1422	Expo	PEII	OK	131.375	42.6919	-1.62166	-1.73223	0.01715
lcl|NC_000913.2_gene_811:3-483	Expo	PEII	OK	90.3525	32.6229	-1.46968	-1.58462	0.01715
lcl|NC_000913.2_gene_2998:2-1376	Expo	PEII	OK	1.03981	4.05409	1.96306	1.71807	0.0172
lcl|NC_000913.2_gene_2201:0-240	Expo	PEII	OK	172.846	46.9411	-1.88056	-1.59825	0.0177
lcl|NC_000913.2_gene_1927:5-489	Expo	PEII	OK	53.4256	16.1008	-1.7304	-1.68286	0.01785
lcl|NC_000913.2_gene_317:0-855	Expo	PEII	OK	8.61519	27.5025	1.67461	1.73695	0.01795
lcl|NC_000913.2_gene_3697:0-857	Expo	PEII	OK	104.494	33.5823	-1.63764	-1.65708	0.01805
lcl|NC_000913.2_gene_2724:0-1400	Expo	PEII	OK	16.5199	69.6036	2.07496	1.81108	0.01805
lcl|NC_000913.2_gene_3108:0-201	Expo	PEII	OK	769.91	249.815	-1.62383	-2.15655	0.0181
lcl|NC_000913.2_gene_971:0-453	Expo	PEII	OK	285.597	93.9961	-1.60331	-1.72371	0.0182
lcl|NC_000913.2_gene_1773:2-1392	Expo	PEII	OK	60.1067	193.989	1.69038	1.65985	0.0183
lcl|NC_000913.2_gene_4216:0-1452	Expo	PEII	OK	64.1219	19.376	-1.72654	-1.72395	0.01835
lcl|NC_000913.2_gene_276:0-1382	Expo	PEII	OK	15.4854	44.185	1.51265	1.69774	0.01845
lcl|NC_000913.2_gene_2720:0-978	Expo	PEII	OK	20.5802	73.5671	1.8378	1.74889	0.0185
lcl|NC_000913.2_gene_3610:1-901	Expo	PEII	OK	9.67824	30.0289	1.63354	1.74817	0.01875
lcl|NC_000913.2_gene_352:0-1254	Expo	PEII	OK	11.7972	33.7257	1.5154	1.68909	0.0189
lcl|NC_000913.2_gene_2087:0-990	Expo	PEII	OK	240.221	76.6754	-1.64753	-1.68322	0.01905
lcl|NC_000913.2_gene_2089:1-1098	Expo	PEII	OK	88.2172	29.3041	-1.58996	-1.68221	0.01905
lcl|NC_000913.2_gene_3810:0-960	Expo	PEII	OK	48.0554	136.486	1.50598	1.73543	0.01915
lcl|NC_000913.2_gene_3612:0-1608	Expo	PEII	OK	90.8474	267.758	1.55941	1.70395	0.01915
lcl|NC_000913.2_gene_3705:0-1015	Expo	PEII	OK	76.1601	20.7312	-1.87723	-1.71287	0.01935
lcl|NC_000913.2_gene_431:0-492	Expo	PEII	OK	2133.58	456.471	-2.22468	-1.82409	0.0195
lcl|NC_000913.2_gene_3803:4-1587	Expo	PEII	OK	3.35442	9.98067	1.57307	1.62379	0.0195
lcl|NC_000913.2_gene_3611:0-1020	Expo	PEII	OK	6.96138	21.3446	1.61642	1.7111	0.02005
lcl|NC_000913.2_gene_1957:0-1211	Expo	PEII	OK	21.4946	65.1152	1.59902	1.74031	0.0201
lcl|NC_000913.2_gene_538:0-981	Expo	PEII	OK	0.713417	4.84864	2.76476	2.09064	0.02015
lcl|NC_000913.2_gene_41:31-768	Expo	PEII	OK	1.92873	7.81914	2.01936	1.80499	0.0203
lcl|NC_000913.2_gene_3098:0-789	Expo	PEII	OK	108.845	38.2508	-1.50871	-1.56813	0.0205
lcl|NC_000913.2_gene_1502:0-690	Expo	PEII	OK	15.0897	54.3671	1.84917	1.7655	0.0205
lcl|NC_000913.2_gene_1770:0-537	Expo	PEII	OK	212.603	78.1161	-1.44447	-1.61872	0.02055
lcl|NC_000913.2_gene_4449:3-1020	Expo	PEII	OK	4.48641	12.98	1.53266	1.5635	0.0207
lcl|NC_000913.2_gene_1425:0-498	Expo	PEII	OK	6.37076	22.7045	1.83344	1.72601	0.02075
lcl|NC_000913.2_gene_4217:0-2148	Expo	PEII	OK	481.885	58.7587	-3.03581	-2.07449	0.0209
lcl|NC_000913.2_gene_388:0-254	Expo	PEII	OK	312.353	102.272	-1.61077	-1.721	0.021
lcl|NC_000913.2_gene_1054:2-387	Expo	PEII	OK	2.98356	16.3653	2.45554	1.99576	0.021
lcl|NC_000913.2_gene_248:0-317	Expo	PEII	OK	32.8246	103.531	1.65721	1.67613	0.02125
lcl|NC_000913.2_gene_143:0-456	Expo	PEII	OK	3807.22	1153.23	-1.72306	-1.6117	0.02135
lcl|NC_000913.2_gene_1582:0-591	Expo	PEII	OK	7.17493	23.2584	1.69672	1.68925	0.0214
lcl|NC_000913.2_gene_3701:9-1259	Expo	PEII	OK	95.1779	24.2635	-1.97184	-1.70838	0.02145
lcl|NC_000913.2_gene_309:22-872	Expo	PEII	OK	1.12536	5.88096	2.38566	1.93661	0.02155
lcl|NC_000913.2_gene_375:2-827	Expo	PEII	OK	1.52755	6.28487	2.04066	1.81213	0.0217
lcl|NC_000913.2_gene_1588:0-162	Expo	PEII	OK	929.843	208.754	-2.15518	-1.67627	0.02185
lcl|NC_000913.2_gene_2834:6-1453	Expo	PEII	OK	3.22654	9.63678	1.57856	1.6579	0.02185
lcl|NC_000913.2_gene_489:0-342	Expo	PEII	OK	342.936	123.032	-1.4789	-1.66114	0.02205
lcl|NC_000913.2_gene_645:0-264	Expo	PEII	OK	658.524	251.393	-1.38929	-1.48749	0.02255
lcl|NC_000913.2_gene_722:0-1480	Expo	PEII	OK	8.97535	25.4359	1.50283	1.59145	0.0227
lcl|NC_000913.2_gene_1052:0-834	Expo	PEII	OK	15.8462	42.4822	1.42272	1.59506	0.02285
lcl|NC_000913.2_gene_3600:2-752	Expo	PEII	OK	26.4347	71.6744	1.43903	1.61241	0.02285
lcl|NC_000913.2_gene_273:0-1126	Expo	PEII	OK	1.11218	4.42522	1.99236	1.78984	0.02285
lcl|NC_000913.2_gene_4273:16-657	Expo	PEII	OK	2.40544	9.00551	1.90451	1.69512	0.02295
lcl|NC_000913.2_gene_2083:0-795	Expo	PEII	OK	265.331	99.7316	-1.41167	-1.61097	0.02345
lcl|NC_000913.2_gene_1443:18-885	Expo	PEII	OK	0.953179	4.73864	2.31365	1.80236	0.02345
lcl|NC_000913.2_gene_4117:0-1116	Expo	PEII	OK	366.066	136.05	-1.42797	-1.49719	0.0237
lcl|NC_000913.2_gene_2882:0-1331	Expo	PEII	OK	32.8608	86.9753	1.40424	1.56544	0.02395
lcl|NC_000913.2_gene_3650:15-1231	Expo	PEII	OK	1.04968	5.4606	2.37911	1.86591	0.0242
lcl|NC_000913.2_gene_1962:0-549	Expo	PEII	OK	313.509	110.667	-1.50229	-1.6301	0.02425
lcl|NC_000913.2_gene_3833:0-966	Expo	PEII	OK	348.484	118.919	-1.55111	-1.49057	0.0244
lcl|NC_000913.2_gene_237:1-500	Expo	PEII	OK	8.06723	24.133	1.58086	1.63739	0.0244
lcl|NC_000913.2_gene_331:3-1542	Expo	PEII	OK	2.60081	8.32688	1.67882	1.66875	0.02445
lcl|NC_000913.2_gene_300:0-2525	Expo	PEII	OK	7.0545	20.5717	1.54405	1.64978	0.02465
lcl|NC_000913.2_gene_3809:0-891	Expo	PEII	OK	40.1007	108.169	1.43159	1.62681	0.02475
lcl|NC_000913.2_gene_3107:0-1065	Expo	PEII	OK	7.6193	22.2643	1.547	1.62645	0.02475
lcl|NC_000913.2_gene_3327:0-663	Expo	PEII	OK	1.25902	4.94753	1.9744	1.65386	0.0249
lcl|NC_000913.2_gene_815:0-261	Expo	PEII	OK	799.833	288.957	-1.46884	-1.515	0.02545
lcl|NC_000913.2_gene_1000:1-2097	Expo	PEII	OK	13.2517	37.7669	1.51095	1.63089	0.0255
lcl|NC_000913.2_gene_268:0-348	Expo	PEII	OK	14.3115	42.4443	1.56839	1.63563	0.0256
lcl|NC_000913.2_gene_4168:2-1928	Expo	PEII	OK	1.84394	6.50824	1.81947	1.69806	0.0256
lcl|NC_000913.2_gene_2088:0-1151	Expo	PEII	OK	39.3339	11.4167	-1.78463	-1.6528	0.02565
lcl|NC_000913.2_gene_1408:0-435	Expo	PEII	OK	2189.46	711.242	-1.62216	-1.66014	0.0257
lcl|NC_000913.2_gene_3387:7-814	Expo	PEII	OK	5.01531	14.6657	1.54803	1.60068	0.0257
lcl|NC_000913.2_gene_572:2-434	Expo	PEII	OK	3.02041	16.6637	2.46389	1.96821	0.02575
lcl|NC_000913.2_gene_2722:0-1449	Expo	PEII	OK	67.3748	208.9	1.63253	1.54261	0.02615
lcl|NC_000913.2_gene_2534:0-357	Expo	PEII	OK	749.435	285.028	-1.3947	-1.62283	0.0262
lcl|NC_000913.2_gene_1474:0-417	Expo	PEII	OK	66.9655	25.3954	-1.39885	-1.52549	0.0263
lcl|NC_000913.2_gene_4275:6-639	Expo	PEII	OK	4.02888	13.0145	1.69167	1.61516	0.02635
lcl|NC_000913.2_gene_2586:0-304	Expo	PEII	OK	990.712	339.314	-1.54584	-1.68191	0.02645
lcl|NC_000913.2_gene_188:0-201	Expo	PEII	OK	693.254	243.776	-1.50783	-1.38991	0.0265
lcl|NC_000913.2_gene_1008:0-231	Expo	PEII	OK	7.68379	48.6694	2.66312	1.74003	0.02675
lcl|NC_000913.2_gene_3582:0-824	Expo	PEII	OK	101.46	35.8843	-1.49948	-1.56792	0.02685
lcl|NC_000913.2_gene_4341:1-1004	Expo	PEII	OK	6.52639	20.446	1.64746	1.63991	0.02685
lcl|NC_000913.2_gene_1277:0-399	Expo	PEII	OK	56.8765	19.4231	-1.55006	-1.58469	0.027
lcl|NC_000913.2_gene_3951:0-1410	Expo	PEII	OK	321.079	1100.83	1.77759	1.45709	0.027
lcl|NC_000913.2_gene_3811:0-1041	Expo	PEII	OK	67.2117	177.919	1.40444	1.60432	0.02715
lcl|NC_000913.2_gene_4009:0-486	Expo	PEII	OK	723.975	259.597	-1.47967	-1.58837	0.02735
lcl|NC_000913.2_gene_4472:17-864	Expo	PEII	OK	10.3763	26.8215	1.3701	1.4932	0.0274
lcl|NC_000913.2_gene_2860:0-1368	Expo	PEII	OK	648.256	205.327	-1.65864	-1.61888	0.02745
lcl|NC_000913.2_gene_1699:0-88	Expo	PEII	OK	8966.59	1541.44	-2.54028	-2.52151	0.0275
lcl|NC_000913.2_gene_1609:19-399	Expo	PEII	OK	712.16	271.213	-1.39278	-1.59079	0.02755
lcl|NC_000913.2_gene_4054:4-951	Expo	PEII	OK	114.122	44.8714	-1.34671	-1.50666	0.02765
lcl|NC_000913.2_gene_4153:0-1959	Expo	PEII	OK	56.4754	231.154	2.03316	1.73093	0.0277
lcl|NC_000913.2_gene_1442:5-583	Expo	PEII	OK	0.603238	4.66352	2.95062	2.07277	0.0278
lcl|NC_000913.2_gene_3539:2-1575	Expo	PEII	OK	3.00616	8.4658	1.49372	1.54608	0.028
lcl|NC_000913.2_gene_1409:22-1133	Expo	PEII	OK	3.8249	12.627	1.72301	1.64991	0.0281
lcl|NC_000913.2_gene_242:3-1056	Expo	PEII	OK	10.1186	26.5236	1.39027	1.54766	0.0282
lcl|NC_000913.2_gene_3128:0-216	Expo	PEII	OK	6982.48	2554.69	-1.45059	-1.67523	0.0284
lcl|NC_000913.2_gene_4226:0-1437	Expo	PEII	OK	5650.81	1483.38	-1.92957	-1.55966	0.02845
lcl|NC_000913.2_gene_1001:0-745	Expo	PEII	OK	12.02	32.5721	1.4382	1.51272	0.0285
lcl|NC_000913.2_gene_1635:0-1254	Expo	PEII	OK	25.0145	68.6172	1.45581	1.5779	0.0286
lcl|NC_000913.2_gene_523:2-1668	Expo	PEII	OK	1.26613	4.44954	1.81323	1.65796	0.0289
lcl|NC_000913.2_gene_3954:1-980	Expo	PEII	OK	91.0761	26.6941	-1.77055	-1.62609	0.02895
lcl|NC_000913.2_gene_2090:0-1239	Expo	PEII	OK	107.143	40.6541	-1.39807	-1.55104	0.029
lcl|NC_000913.2_gene_2832:96-765	Expo	PEII	OK	2.45622	11.6274	2.24302	1.82262	0.02905
lcl|NC_000913.2_gene_2484:0-1098	Expo	PEII	OK	20.9676	53.182	1.34277	1.48122	0.0294
lcl|NC_000913.2_gene_4109:3-738	Expo	PEII	OK	2.66042	9.04477	1.76543	1.57695	0.02945
lcl|NC_000913.2_gene_1659:0-768	Expo	PEII	OK	302.2	116.351	-1.37702	-1.54939	0.0295
lcl|NC_000913.2_gene_496:0-678	Expo	PEII	OK	157.134	61.3085	-1.35783	-1.52583	0.02965
lcl|NC_000913.2_gene_2108:4-733	Expo	PEII	OK	4.56636	20.6522	2.17718	1.82779	0.02965
lcl|NC_000913.2_gene_1327:0-558	Expo	PEII	OK	46.6225	122.343	1.39183	1.55732	0.0299
lcl|NC_000913.2_gene_2436:1-636	Expo	PEII	OK	2.51941	9.13129	1.85773	1.65633	0.03
lcl|NC_000913.2_gene_1541:4-1210	Expo	PEII	OK	1.24552	4.49977	1.8531	1.67091	0.03015
lcl|NC_000913.2_gene_2105:3-966	Expo	PEII	OK	9.06903	26.3993	1.54148	1.48708	0.0302
lcl|NC_000913.2_gene_2199:0-885	Expo	PEII	OK	1703.26	507.518	-1.74677	-1.42098	0.03025
lcl|NC_000913.2_gene_693:0-447	Expo	PEII	OK	2487.02	780.895	-1.67122	-1.58625	0.0303
lcl|NC_000913.2_gene_277:1-1611	Expo	PEII	OK	24.2512	66.5416	1.4562	1.58969	0.0303
lcl|NC_000913.2_gene_2665:0-342	Expo	PEII	OK	114568	24372.6	-2.23288	-1.6685	0.03045
lcl|NC_000913.2_gene_2511:1-393	Expo	PEII	OK	49.2908	16.6296	-1.56757	-1.61031	0.03055
lcl|NC_000913.2_gene_1902:0-870	Expo	PEII	OK	251.198	98.9973	-1.34337	-1.49813	0.03055
lcl|NC_000913.2_gene_4218:0-1335	Expo	PEII	OK	397.809	48.5258	-3.03525	-1.92389	0.03065
lcl|NC_000913.2_gene_4138:0-712	Expo	PEII	OK	519.277	191.603	-1.43838	-1.51968	0.0307
lcl|NC_000913.2_gene_3667:3923-4132	Expo	PEII	OK	24.5204	3.29504	-2.89561	-1.77437	0.03095
lcl|NC_000913.2_gene_374:5-761	Expo	PEII	OK	1.10326	5.86725	2.41091	1.85301	0.0311
lcl|NC_000913.2_gene_338:4-672	Expo	PEII	OK	132.152	42.1808	-1.64755	-1.57867	0.0312
lcl|NC_000913.2_gene_3832:0-1506	Expo	PEII	OK	494.567	145.404	-1.7661	-1.54007	0.0314
lcl|NC_000913.2_gene_3745:20-1334	Expo	PEII	OK	3.1536	8.83707	1.48657	1.54358	0.03145
lcl|NC_000913.2_gene_1855:0-345	Expo	PEII	OK	618.805	242.875	-1.34927	-1.49652	0.0315
lcl|NC_000913.2_gene_2721:0-1269	Expo	PEII	OK	34.5919	115.666	1.74146	1.53488	0.0315
lcl|NC_000913.2_gene_3939:0-627	Expo	PEII	OK	397.023	140.237	-1.50135	-1.53056	0.03175
lcl|NC_000913.2_gene_3956:6-693	Expo	PEII	OK	2.07095	7.46275	1.84941	1.65354	0.0319
lcl|NC_000913.2_gene_3113:0-142	Expo	PEII	OK	1035.4	339.223	-1.60988	-2.55864	0.03215
lcl|NC_000913.2_gene_1444:6-1754	Expo	PEII	OK	3.26559	9.1069	1.47962	1.56886	0.0324
lcl|NC_000913.2_gene_2330:41-958	Expo	PEII	OK	1.4054	4.94059	1.81371	1.60075	0.03275
lcl|NC_000913.2_gene_3676:4-357	Expo	PEII	OK	6.61773	22.9011	1.79101	1.64761	0.0328
lcl|NC_000913.2_gene_536:0-693	Expo	PEII	OK	3.83556	11.5253	1.5873	1.51856	0.0332
lcl|NC_000913.2_gene_1817:0-821	Expo	PEII	OK	5.61093	16.4204	1.54917	1.55067	0.0333
lcl|NC_000913.2_gene_1179:0-1210	Expo	PEII	OK	26.8841	84.0789	1.64499	1.55563	0.03375
lcl|NC_000913.2_gene_3515:0-888	Expo	PEII	OK	6.18417	17.3495	1.48824	1.47842	0.0338
lcl|NC_000913.2_gene_3574:0-333	Expo	PEII	OK	841.05	247.017	-1.76758	-1.55364	0.034
lcl|NC_000913.2_gene_328:2-495	Expo	PEII	OK	2.0217	8.4824	2.0689	1.62718	0.0341
lcl|NC_000913.2_gene_117:0-363	Expo	PEII	OK	463.312	167.413	-1.46858	-1.55589	0.0343
lcl|NC_000913.2_gene_3960:3-927	Expo	PEII	OK	4.66059	12.9655	1.4761	1.53496	0.0343
lcl|NC_000913.2_gene_3497:0-1341	Expo	PEII	OK	335.694	85.9401	-1.96574	-1.58824	0.03455
lcl|NC_000913.2_gene_1200:0-912	Expo	PEII	OK	4.13625	12.593	1.60623	1.55349	0.03455
lcl|NC_000913.2_gene_2933:0-1779	Expo	PEII	OK	258.868	98.9836	-1.38695	-1.49522	0.0347
lcl|NC_000913.2_gene_3523:0-1102	Expo	PEII	OK	15.7934	42.8378	1.43956	1.56308	0.0347
lcl|NC_000913.2_gene_663:2-1447	Expo	PEII	OK	4.06315	11.0449	1.44271	1.50075	0.0347
lcl|NC_000913.2_gene_2812:0-1428	Expo	PEII	OK	19.5288	48.6721	1.31749	1.47429	0.03525
lcl|NC_000913.2_gene_1010:0-1074	Expo	PEII	OK	9.78919	26.7335	1.44939	1.55213	0.03525
lcl|NC_000913.2_gene_1544:0-267	Expo	PEII	OK	135.4	49.7085	-1.44566	-1.57523	0.0353
lcl|NC_000913.2_gene_3739:2-1174	Expo	PEII	OK	1.88353	6.09777	1.69484	1.5866	0.03545
lcl|NC_000913.2_gene_4262:0-309	Expo	PEII	OK	3289.37	1044.01	-1.65568	-1.5359	0.0359
lcl|NC_000913.2_gene_2980:0-660	Expo	PEII	OK	903.188	317.839	-1.50673	-1.49581	0.0359
lcl|NC_000913.2_gene_2852:0-450	Expo	PEII	OK	512.589	211.478	-1.27729	-1.41386	0.03625
lcl|NC_000913.2_gene_249:0-222	Expo	PEII	OK	21.0388	73.0875	1.79657	1.73321	0.0364
lcl|NC_000913.2_gene_2912:0-633	Expo	PEII	OK	9.11084	2.75847	-1.72371	-1.52668	0.0365
lcl|NC_000913.2_gene_2409:1-919	Expo	PEII	OK	100.031	37.7014	-1.40776	-1.473	0.03655
lcl|NC_000913.2_gene_1518:0-432	Expo	PEII	OK	745.76	304.263	-1.29339	-1.46911	0.037
lcl|NC_000913.2_gene_1734:21-1196	Expo	PEII	OK	1.14078	5.28814	2.21274	1.73044	0.03715
lcl|NC_000913.2_gene_4156:9-672	Expo	PEII	OK	2.39586	7.87171	1.71613	1.52916	0.0373
lcl|NC_000913.2_gene_869:1-1108	Expo	PEII	OK	7.06853	18.9437	1.42224	1.5137	0.03735
lcl|NC_000913.2_gene_456:0-1286	Expo	PEII	OK	8.87805	23.1599	1.38331	1.47291	0.0376
lcl|NC_000913.2_gene_4231:0-354	Expo	PEII	OK	825.681	335.395	-1.29972	-1.51299	0.03775
lcl|NC_000913.2_gene_1821:0-273	Expo	PEII	OK	199.843	81.4239	-1.29534	-1.42586	0.03775
lcl|NC_000913.2_gene_2770:1-1515	Expo	PEII	OK	24.6394	61.6118	1.32224	1.51077	0.0379
lcl|NC_000913.2_gene_31:0-822	Expo	PEII	OK	166.529	63.997	-1.3797	-1.46318	0.03825
lcl|NC_000913.2_gene_3997:2-990	Expo	PEII	OK	10.7266	27.9169	1.37994	1.43463	0.03845
lcl|NC_000913.2_gene_1836:0-348	Expo	PEII	OK	310.73	115.954	-1.4221	-1.56701	0.03885
lcl|NC_000913.2_gene_2392:0-535	Expo	PEII	OK	4.81546	16.0374	1.7357	1.58207	0.03885
lcl|NC_000913.2_gene_3347:0-474	Expo	PEII	OK	932.863	331.981	-1.49056	-1.47538	0.0389
lcl|NC_000913.2_gene_3724:0-817	Expo	PEII	OK	121.369	49.3171	-1.29923	-1.47563	0.0389
lcl|NC_000913.2_gene_539:0-487	Expo	PEII	OK	2.2184	7.54056	1.76515	1.50448	0.0389
lcl|NC_000913.2_gene_2428:17-1539	Expo	PEII	OK	1.42078	4.7613	1.74468	1.57644	0.03915
lcl|NC_000913.2_gene_3203:2-671	Expo	PEII	OK	3.22637	10.8749	1.75302	1.57128	0.0393
lcl|NC_000913.2_gene_290:0-339	Expo	PEII	OK	70.8989	183.889	1.375	1.52739	0.03945
lcl|NC_000913.2_gene_340:1-1584	Expo	PEII	OK	5.73021	16.4821	1.52424	1.52553	0.03945
lcl|NC_000913.2_gene_3757:0-498	Expo	PEII	OK	237.702	83.6048	-1.5075	-1.52014	0.0396
lcl|NC_000913.2_gene_1945:0-429	Expo	PEII	OK	107.158	43.7341	-1.29292	-1.45715	0.03965
lcl|NC_000913.2_gene_638:0-210	Expo	PEII	OK	190511	20711.8	-3.20134	-1.45961	0.03975
lcl|NC_000913.2_gene_319:0-1426	Expo	PEII	OK	65.607	180.987	1.46397	1.51655	0.03975
lcl|NC_000913.2_gene_1503:0-1545	Expo	PEII	OK	25.4153	78.9772	1.63574	1.52822	0.03975
lcl|NC_000913.2_gene_3277:1-755	Expo	PEII	OK	58.9682	21.4078	-1.4618	-1.48519	0.0398
lcl|NC_000913.2_gene_3142:4-1068	Expo	PEII	OK	3.61914	9.49393	1.39136	1.41627	0.0401
lcl|NC_000913.2_gene_3649:96-472	Expo	PEII	OK	1.0244	6.99535	2.77162	1.84051	0.04055
lcl|NC_000913.2_gene_1535:7-724	Expo	PEII	OK	2.54529	0.386862	-2.71794	-1.77253	0.0408
lcl|NC_000913.2_gene_584:0-1357	Expo	PEII	OK	3.35482	8.78378	1.38861	1.43061	0.04095
lcl|NC_000913.2_gene_3235:12-1626	Expo	PEII	OK	4.65487	12.6589	1.44334	1.50224	0.0411
lcl|NC_000913.2_gene_1951:0-504	Expo	PEII	OK	866.6	292.253	-1.56815	-1.46852	0.0414
lcl|NC_000913.2_gene_3909:0-954	Expo	PEII	OK	30.019	73.9744	1.30115	1.47076	0.0416
lcl|NC_000913.2_gene_2452:0-327	Expo	PEII	OK	53.7441	129.057	1.26383	1.39139	0.0419
lcl|NC_000913.2_gene_3566:0-1290	Expo	PEII	OK	9.45828	22.826	1.27103	1.40903	0.04195
lcl|NC_000913.2_gene_2416:1-694	Expo	PEII	OK	0.90036	4.28764	2.25161	1.72226	0.04205
lcl|NC_000913.2_gene_1738:3-1586	Expo	PEII	OK	1.25242	4.10321	1.71203	1.54306	0.0421
lcl|NC_000913.2_gene_586:1-1218	Expo	PEII	OK	3.70949	10.4396	1.49277	1.46473	0.04215
lcl|NC_000913.2_gene_2031:11-1472	Expo	PEII	OK	3.70852	9.80399	1.40253	1.46058	0.0422
lcl|NC_000913.2_gene_799:0-705	Expo	PEII	OK	748.386	296.911	-1.33375	-1.44258	0.0423
lcl|NC_000913.2_gene_1716:0-610	Expo	PEII	OK	2.90896	9.39656	1.69163	1.5606	0.04255
lcl|NC_000913.2_gene_2795:3-651	Expo	PEII	OK	6.86869	17.9886	1.38898	1.43144	0.04265
lcl|NC_000913.2_gene_339:0-276	Expo	PEII	OK	844.303	297.099	-1.50682	-1.60033	0.0429
lcl|NC_000913.2_gene_4272:3-696	Expo	PEII	OK	6.54997	17.2762	1.39923	1.45973	0.04295
lcl|NC_000913.2_gene_2174:0-1089	Expo	PEII	OK	5.37875	16.4007	1.60842	1.54836	0.0431
lcl|NC_000913.2_gene_3278:81-671	Expo	PEII	OK	2.11181	6.96372	1.72138	1.51851	0.04315
lcl|NC_000913.2_gene_3675:1-1128	Expo	PEII	OK	6.98833	19.2026	1.45828	1.50469	0.0433
lcl|NC_000913.2_gene_968:0-164	Expo	PEII	OK	1548.53	649.251	-1.25405	-1.76471	0.0438
lcl|NC_000913.2_gene_3427:0-573	Expo	PEII	OK	206.061	86.0036	-1.2606	-1.40129	0.044
lcl|NC_000913.2_gene_2477:0-257	Expo	PEII	OK	2881.87	1089.84	-1.40289	-1.19826	0.0442
lcl|NC_000913.2_gene_137:6-2598	Expo	PEII	OK	2.72482	7.14272	1.39031	1.46407	0.0443
lcl|NC_000913.2_gene_4457:3-673	Expo	PEII	OK	10.9346	27.6722	1.33953	1.37931	0.0445
lcl|NC_000913.2_gene_1774:6-804	Expo	PEII	OK	0.476871	2.93575	2.62206	1.66681	0.0445
lcl|NC_000913.2_gene_1692:0-408	Expo	PEII	OK	396.325	164.087	-1.27222	-1.44755	0.0447
lcl|NC_000913.2_gene_2091:0-553	Expo	PEII	OK	153.17	64.8551	-1.23984	-1.39478	0.04485
lcl|NC_000913.2_gene_4383:2-1350	Expo	PEII	OK	10.5595	25.064	1.24707	1.38136	0.0449
lcl|NC_000913.2_gene_2454:0-1200	Expo	PEII	OK	470.361	196.429	-1.25976	-1.31942	0.0452
lcl|NC_000913.2_gene_3924:0-1164	Expo	PEII	OK	56.7251	160.54	1.50087	1.49788	0.0452
lcl|NC_000913.2_gene_1023:0-173	Expo	PEII	OK	110.477	34.7397	-1.66908	-1.79527	0.0454
lcl|NC_000913.2_gene_888:4-1650	Expo	PEII	OK	2.3158	5.87785	1.34378	1.37058	0.0454
lcl|NC_000913.2_gene_1547:0-954	Expo	PEII	OK	31.4039	12.0929	-1.37679	-1.3647	0.04555
lcl|NC_000913.2_gene_2038:1-739	Expo	PEII	OK	4.3431	12.1477	1.48389	1.46308	0.04555
lcl|NC_000913.2_gene_1399:0-440	Expo	PEII	OK	1.95624	8.99449	2.20096	1.67458	0.04555
lcl|NC_000913.2_gene_3388:0-1953	Expo	PEII	OK	11.633	27.8596	1.25996	1.41242	0.0459
lcl|NC_000913.2_gene_2100:0-1395	Expo	PEII	OK	4.6004	13.0243	1.50138	1.47974	0.046
lcl|NC_000913.2_gene_791:1-673	Expo	PEII	OK	7.57627	18.975	1.32454	1.36597	0.04625
lcl|NC_000913.2_gene_1516:0-138	Expo	PEII	OK	11143.8	4621.79	-1.26972	-2.44855	0.0463
lcl|NC_000913.2_gene_2824:2-735	Expo	PEII	OK	14.4467	39.8608	1.46424	1.46272	0.04655
lcl|NC_000913.2_gene_1454:2-150	Expo	PEII	OK	240.594	74.1746	-1.6976	-1.37917	0.04665
lcl|NC_000913.2_gene_2221:6-939	Expo	PEII	OK	4.22162	12.4673	1.56228	1.46803	0.0467
lcl|NC_000913.2_gene_2417:0-345	Expo	PEII	OK	3.06354	12.8741	2.0712	1.63945	0.0467
lcl|NC_000913.2_gene_787:4-1289	Expo	PEII	OK	7.08497	18.0123	1.34615	1.4322	0.04695
lcl|NC_000913.2_gene_1688:0-897	Expo	PEII	OK	388.182	150.88	-1.36334	-1.46919	0.047
lcl|NC_000913.2_gene_3520:0-923	Expo	PEII	OK	3.76492	9.59315	1.34938	1.37123	0.04725
lcl|NC_000913.2_gene_3445:0-363	Expo	PEII	OK	28.3246	8.53432	-1.73071	-1.4725	0.04755
lcl|NC_000913.2_gene_4401:0-981	Expo	PEII	OK	14.2491	33.9585	1.2529	1.40246	0.0479
lcl|NC_000913.2_gene_2469:43-765	Expo	PEII	OK	5.6046	16.869	1.58969	1.50306	0.048
lcl|NC_000913.2_gene_247:1-342	Expo	PEII	OK	35.6169	89.3167	1.32637	1.3948	0.0481
lcl|NC_000913.2_gene_2747:0-516	Expo	PEII	OK	1393.63	497.045	-1.4874	-1.40982	0.0483
lcl|NC_000913.2_gene_2868:0-732	Expo	PEII	OK	295.344	115.881	-1.34975	-1.43424	0.04845
lcl|NC_000913.2_gene_106:1-441	Expo	PEII	OK	4.80081	15.355	1.67736	1.51088	0.0485
lcl|NC_000913.2_gene_3858:1-449	Expo	PEII	OK	83.9266	35.9953	-1.22132	-1.3507	0.04865
lcl|NC_000913.2_gene_3048:0-755	Expo	PEII	OK	4.47976	12.6602	1.49881	1.44574	0.04865
lcl|NC_000913.2_gene_789:2-1153	Expo	PEII	OK	6.15201	15.7955	1.36039	1.42753	0.0488
lcl|NC_000913.2_gene_4002:0-300	Expo	PEII	OK	279.188	116.484	-1.26111	-1.45379	0.04895
lcl|NC_000913.2_gene_4113:3-1475	Expo	PEII	OK	13.049	30.7548	1.23688	1.38757	0.049
lcl|NC_000913.2_gene_476:0-330	Expo	PEII	OK	2273.55	822.74	-1.46644	-1.36042	0.0491
lcl|NC_000913.2_gene_257:1-820	Expo	PEII	OK	4.7973	13.1092	1.45028	1.41217	0.0492
lcl|NC_000913.2_gene_250:0-475	Expo	PEII	OK	52.7639	130.226	1.3034	1.39088	0.0493
lcl|NC_000913.2_gene_3001:0-759	Expo	PEII	OK	608.758	245.211	-1.31184	-1.43583	0.0494
lcl|NC_000913.2_gene_3349:0-510	Expo	PEII	OK	2023.35	732.401	-1.46604	-1.39802	0.04965
lcl|NC_000913.2_gene_293:1-2199	Expo	PEII	OK	6.52876	15.5134	1.24863	1.2968	0.04965
lcl|NC_000913.2_gene_3970:7-211	Expo	PEII	OK	0.7088	14.4864	4.35318	2.63929	0.04965
lcl|NC_000913.2_gene_267:2-1047	Expo	PEII	OK	15.1495	35.6109	1.23305	1.38296	0.04995
lcl|NC_000913.2_gene_953:1-529	Expo	PEII	OK	14.0362	5.09288	-1.46259	-1.39947	0.0502
lcl|NC_000913.2_gene_123:1-537	Expo	PEII	OK	311.129	122.454	-1.34527	-1.33265	0.0502
lcl|NC_000913.2_gene_3274:4-930	Expo	PEII	OK	4.33386	11.3923	1.39433	1.3894	0.05025
lcl|NC_000913.2_gene_743:14-1954	Expo	PEII	OK	0.899458	2.74245	1.60834	1.46309	0.05055
lcl|NC_000913.2_gene_4018:0-318	Expo	PEII	OK	593.342	243.241	-1.28648	-1.36285	0.05065
lcl|NC_000913.2_gene_3791:0-1416	Expo	PEII	OK	3046.86	14149	2.2153	0.835032	0.05065
lcl|NC_000913.2_gene_2092:0-879	Expo	PEII	OK	146.799	62.6654	-1.2281	-1.39275	0.05075
lcl|NC_000913.2_gene_3211:0-1037	Expo	PEII	OK	19.939	49.1896	1.30276	1.40976	0.05075
lcl|NC_000913.2_gene_222:0-2445	Expo	PEII	OK	75.5326	201.122	1.4129	1.43453	0.0508
lcl|NC_000913.2_gene_4212:0-273	Expo	PEII	OK	303.895	122.836	-1.30684	-1.50217	0.05085
lcl|NC_000913.2_gene_368:4-670	Expo	PEII	OK	2.17591	8.23528	1.9202	1.56128	0.0509
lcl|NC_000913.2_gene_1197:0-294	Expo	PEII	OK	293.023	123.318	-1.24863	-1.42039	0.05105
lcl|NC_000913.2_gene_2033:0-951	Expo	PEII	OK	9.96154	24.4452	1.29511	1.35745	0.05135
lcl|NC_000913.2_gene_1045:0-265	Expo	PEII	OK	6.00927	24.4218	2.02291	1.67657	0.0516
lcl|NC_000913.2_gene_2559:0-360	Expo	PEII	OK	259.877	101.926	-1.35031	-1.29422	0.05175
lcl|NC_000913.2_gene_2110:0-1218	Expo	PEII	OK	5.8521	15.5458	1.4095	1.38399	0.05175
lcl|NC_000913.2_gene_1866:1-456	Expo	PEII	OK	95.5356	41.1571	-1.2149	-1.35175	0.05185
lcl|NC_000913.2_gene_265:4-1404	Expo	PEII	OK	9.08509	21.0779	1.21416	1.35765	0.0523
lcl|NC_000913.2_gene_1560:0-1389	Expo	PEII	OK	19.4343	45.8638	1.23875	1.40079	0.0524
lcl|NC_000913.2_gene_2413:7-576	Expo	PEII	OK	2.19797	7.87139	1.84045	1.52192	0.0524
lcl|NC_000913.2_gene_2707:2-1694	Expo	PEII	OK	10.562	3.86983	-1.44854	-1.30447	0.05265
lcl|NC_000913.2_gene_166:0-136	Expo	PEII	OK	30996	11227.9	-1.46499	-1.534	0.0527
lcl|NC_000913.2_gene_1955:0-498	Expo	PEII	OK	4901.07	1462.86	-1.74431	-1.47791	0.05275
lcl|NC_000913.2_gene_592:3-244	Expo	PEII	OK	112.99	42.2609	-1.4188	-1.39444	0.05275
lcl|NC_000913.2_gene_2194:0-1436	Expo	PEII	OK	3.0916	7.80256	1.33559	1.39382	0.0528
lcl|NC_000913.2_gene_1647:0-336	Expo	PEII	OK	66.8604	25.6207	-1.38384	-1.34382	0.05295
lcl|NC_000913.2_gene_2961:0-267	Expo	PEII	OK	1429.63	604.383	-1.24211	-1.2906	0.05305
lcl|NC_000913.2_gene_1339:45-881	Expo	PEII	OK	3.31303	9.62537	1.53869	1.43815	0.0533
lcl|NC_000913.2_gene_3601:0-189	Expo	PEII	OK	95.099	30.1208	-1.65867	-1.29456	0.05335
lcl|NC_000913.2_gene_3908:1-900	Expo	PEII	OK	22.3871	54.8631	1.29317	1.40845	0.0535
lcl|NC_000913.2_gene_2708:1-266	Expo	PEII	OK	4.01601	17.4315	2.11786	1.48384	0.05375
lcl|NC_000913.2_gene_3243:0-476	Expo	PEII	OK	441.811	152.951	-1.53036	-1.28058	0.0541
lcl|NC_000913.2_gene_4140:0-357	Expo	PEII	OK	484.031	209.388	-1.20892	-1.35868	0.05415
lcl|NC_000913.2_gene_2070:0-251	Expo	PEII	OK	503.982	217.278	-1.21383	-1.40083	0.05455
lcl|NC_000913.2_gene_4044:0-360	Expo	PEII	OK	1191.67	521.617	-1.19192	-1.36267	0.0547
lcl|NC_000913.2_gene_3125:0-605	Expo	PEII	OK	5.55527	13.8079	1.31357	1.33063	0.05475
lcl|NC_000913.2_gene_2310:1-592	Expo	PEII	OK	5.9046	15.8103	1.42095	1.38602	0.0549
lcl|NC_000913.2_gene_1087:0-417	Expo	PEII	OK	3884.86	1452.01	-1.41981	-1.35161	0.05495
lcl|NC_000913.2_gene_784:1-2262	Expo	PEII	OK	11.1219	27.9601	1.32996	1.40822	0.055
lcl|NC_000913.2_gene_371:10-1195	Expo	PEII	OK	8.71833	21.2173	1.28312	1.37667	0.0552
lcl|NC_000913.2_gene_1565:0-434	Expo	PEII	OK	11.7198	28.2983	1.27177	1.30908	0.0554
lcl|NC_000913.2_gene_2085:0-1119	Expo	PEII	OK	111.718	39.5328	-1.49873	-1.3718	0.0557
lcl|NC_000913.2_gene_3608:2-1005	Expo	PEII	OK	24.3833	56.7158	1.21786	1.34595	0.0557
lcl|NC_000913.2_gene_283:0-827	Expo	PEII	OK	60.3258	23.6152	-1.35306	-1.35244	0.056
lcl|NC_000913.2_gene_855:1-593	Expo	PEII	OK	30.4662	72.2421	1.24563	1.32169	0.0561
lcl|NC_000913.2_gene_1252:0-171	Expo	PEII	OK	47.5236	148.704	1.64572	1.34492	0.05615
lcl|NC_000913.2_gene_134:1-597	Expo	PEII	OK	6.31592	15.8186	1.32456	1.35972	0.0562
lcl|NC_000913.2_gene_1532:471-1665	Expo	PEII	OK	0.835814	2.57555	1.62363	1.3046	0.0562
lcl|NC_000913.2_gene_4038:2-777	Expo	PEII	OK	18.3035	44.9487	1.29616	1.35417	0.05625
lcl|NC_000913.2_gene_3290:7-1368	Expo	PEII	OK	8.02154	21.0271	1.3903	1.41351	0.05625
lcl|NC_000913.2_gene_4306:0-547	Expo	PEII	OK	200.018	88.1634	-1.18188	-1.35874	0.0563
lcl|NC_000913.2_gene_4203:0-909	Expo	PEII	OK	430.365	161.088	-1.41771	-1.37164	0.05645
lcl|NC_000913.2_gene_3838:0-693	Expo	PEII	OK	733.573	277.065	-1.40472	-1.36455	0.05685
lcl|NC_000913.2_gene_2123:19-1944	Expo	PEII	OK	10.8331	25.1571	1.21552	1.36153	0.05685
lcl|NC_000913.2_gene_191:0-711	Expo	PEII	OK	251.402	110.343	-1.188	-1.3336	0.05705
lcl|NC_000913.2_gene_3681:0-363	Expo	PEII	OK	360.834	151.328	-1.25366	-1.29172	0.05715
lcl|NC_000913.2_gene_1315:0-1127	Expo	PEII	OK	6.12813	16.1235	1.39565	1.4062	0.05725
lcl|NC_000913.2_gene_4104:0-273	Expo	PEII	OK	461.413	176.159	-1.38918	-1.34206	0.0576
lcl|NC_000913.2_gene_2706:0-1016	Expo	PEII	OK	14.3537	32.8121	1.19281	1.33649	0.05765
lcl|NC_000913.2_gene_1576:0-747	Expo	PEII	OK	883.619	314.384	-1.4909	-1.38076	0.05775
lcl|NC_000913.2_gene_823:0-660	Expo	PEII	OK	63.615	152.872	1.26489	1.36041	0.0578
lcl|NC_000913.2_gene_2113:0-2160	Expo	PEII	OK	7.18057	19.7836	1.46213	1.41364	0.05785
lcl|NC_000913.2_gene_1782:1-321	Expo	PEII	OK	64.1868	26.1539	-1.29525	-1.34047	0.05795
lcl|NC_000913.2_gene_2217:10-1250	Expo	PEII	OK	3.10654	7.97877	1.36086	1.35523	0.05795
lcl|NC_000913.2_gene_1262:0-617	Expo	PEII	OK	39.1084	16.0953	-1.28084	-1.32367	0.0582
lcl|NC_000913.2_gene_3394:0-586	Expo	PEII	OK	8.52043	20.9256	1.29627	1.34193	0.05845
lcl|NC_000913.2_gene_1780:0-348	Expo	PEII	OK	47.9161	19.4017	-1.30433	-1.32593	0.0586
lcl|NC_000913.2_gene_326:0-1089	Expo	PEII	OK	43.6488	106.011	1.28019	1.38568	0.0587
lcl|NC_000913.2_gene_330:0-838	Expo	PEII	OK	2.6182	6.92938	1.40415	1.31988	0.05895
lcl|NC_000913.2_gene_1857:0-180	Expo	PEII	OK	464.973	172.807	-1.42798	-1.19614	0.05905
lcl|NC_000913.2_gene_2249:0-648	Expo	PEII	OK	108.609	48.5565	-1.16141	-1.29917	0.0592
lcl|NC_000913.2_gene_1002:0-645	Expo	PEII	OK	11.7756	30.3701	1.36685	1.3615	0.05925
lcl|NC_000913.2_gene_1814:0-759	Expo	PEII	OK	76.0896	31.2242	-1.28504	-1.3309	0.0593
lcl|NC_000913.2_gene_3597:0-1107	Expo	PEII	OK	12.7709	28.8564	1.17603	1.32089	0.05935
lcl|NC_000913.2_gene_2429:11-1160	Expo	PEII	OK	2.59925	6.42445	1.30548	1.32806	0.05935
lcl|NC_000913.2_gene_1102:0-168	Expo	PEII	OK	50.8573	12.992	-1.96883	-1.23367	0.0594
lcl|NC_000913.2_gene_1202:0-1269	Expo	PEII	OK	40.0025	105.461	1.39855	1.40389	0.05965
lcl|NC_000913.2_gene_2528:0-1044	Expo	PEII	OK	34.1297	83.2032	1.28561	1.37631	0.0597
lcl|NC_000913.2_gene_1994:0-414	Expo	PEII	OK	700.654	317.328	-1.14273	-1.31069	0.05985
lcl|NC_000913.2_gene_4315:0-531	Expo	PEII	OK	4055.52	1222.03	-1.73061	-1.39051	0.05995
lcl|NC_000913.2_gene_2367:0-685	Expo	PEII	OK	12.5666	30.7251	1.28982	1.3626	0.06005
lcl|NC_000913.2_gene_2460:0-393	Expo	PEII	OK	682.619	262.918	-1.37647	-1.34751	0.0605
lcl|NC_000913.2_gene_1587:0-409	Expo	PEII	OK	9.61158	2.97357	-1.69258	-1.23259	0.06055
lcl|NC_000913.2_gene_39:0-1143	Expo	PEII	OK	103.543	42.7389	-1.27661	-1.37043	0.0607
lcl|NC_000913.2_gene_3489:2-219	Expo	PEII	OK	90.0588	232.412	1.36775	1.28165	0.06155
lcl|NC_000913.2_gene_3748:1-1318	Expo	PEII	OK	12.2728	29.1179	1.24645	1.3475	0.0617
lcl|NC_000913.2_gene_3392:0-510	Expo	PEII	OK	7.95259	19.3089	1.27977	1.31499	0.0618
lcl|NC_000913.2_gene_2218:46-931	Expo	PEII	OK	2.96773	8.69409	1.55067	1.42394	0.0618
lcl|NC_000913.2_gene_2859:0-1290	Expo	PEII	OK	1331.5	525.726	-1.34067	-1.26027	0.06205
lcl|NC_000913.2_gene_2393:0-461	Expo	PEII	OK	4.31234	12.8179	1.57162	1.40879	0.0621
lcl|NC_000913.2_gene_1405:2-591	Expo	PEII	OK	13.9215	30.7303	1.14235	1.22713	0.06225
lcl|NC_000913.2_gene_2011:17-358	Expo	PEII	OK	13.1207	37.0244	1.49663	1.41435	0.0623
lcl|NC_000913.2_gene_305:9-141	Expo	PEII	OK	40.6003	3.13583	-3.69457	-2.13368	0.06235
lcl|NC_000913.2_gene_4184:1-1059	Expo	PEII	OK	2.0694	6.14282	1.56969	1.40734	0.06235
lcl|NC_000913.2_gene_2043:0-158	Expo	PEII	OK	88.3142	24.2296	-1.86588	-1.24762	0.06245
lcl|NC_000913.2_gene_1335:0-221	Expo	PEII	OK	46.8986	162.467	1.79253	1.75402	0.06255
lcl|NC_000913.2_gene_2966:1-743	Expo	PEII	OK	25.0721	54.8956	1.1306	1.25873	0.0626
lcl|NC_000913.2_gene_2112:0-840	Expo	PEII	OK	7.32118	18.2647	1.31891	1.28062	0.06265
lcl|NC_000913.2_gene_2537:0-699	Expo	PEII	OK	282.666	119.976	-1.23635	-1.33104	0.0628
lcl|NC_000913.2_gene_3482:1-1017	Expo	PEII	OK	23.2395	56.0269	1.26954	1.34793	0.06295
lcl|NC_000913.2_gene_628:0-860	Expo	PEII	OK	2.80757	7.42187	1.40246	1.33795	0.063
lcl|NC_000913.2_gene_2799:0-639	Expo	PEII	OK	14.3462	32.1864	1.16578	1.28031	0.0632
lcl|NC_000913.2_gene_2642:0-1623	Expo	PEII	OK	19.7696	47.2647	1.25748	1.33571	0.0632
lcl|NC_000913.2_gene_3770:0-333	Expo	PEII	OK	721.978	320.406	-1.17205	-1.33146	0.0636
lcl|NC_000913.2_gene_3049:0-688	Expo	PEII	OK	3.57366	10.1946	1.51233	1.40402	0.0636
lcl|NC_000913.2_gene_4234:0-567	Expo	PEII	OK	1426.6	553.021	-1.36718	-1.28132	0.0638
lcl|NC_000913.2_gene_1856:0-300	Expo	PEII	OK	118.573	45.8286	-1.37145	-1.20921	0.0641
lcl|NC_000913.2_gene_74:0-1085	Expo	PEII	OK	13.1099	29.1034	1.15053	1.27486	0.06415
lcl|NC_000913.2_gene_4312:0-342	Expo	PEII	OK	585.295	262.025	-1.15946	-1.31216	0.06425
lcl|NC_000913.2_gene_3126:8-1464	Expo	PEII	OK	6.75916	17.5621	1.37755	1.32372	0.06445
lcl|NC_000913.2_gene_1176:4-314	Expo	PEII	OK	7.98468	1.5381	-2.37609	-1.43425	0.0646
lcl|NC_000913.2_gene_332:3-1419	Expo	PEII	OK	6.63563	16.3787	1.30351	1.32126	0.0648
lcl|NC_000913.2_gene_955:1-2594	Expo	PEII	OK	2.90674	6.90555	1.24835	1.32711	0.06485
lcl|NC_000913.2_gene_138:0-741	Expo	PEII	OK	2.72891	8.07012	1.56426	1.38933	0.06495
lcl|NC_000913.2_gene_896:0-318	Expo	PEII	OK	86.1112	37.011	-1.21825	-1.22297	0.0651
lcl|NC_000913.2_gene_2976:0-549	Expo	PEII	OK	129.048	286.086	1.14854	1.3211	0.06545
lcl|NC_000913.2_gene_391:6-1115	Expo	PEII	OK	10.8282	24.7861	1.19474	1.25417	0.0656
lcl|NC_000913.2_gene_4043:0-648	Expo	PEII	OK	717.203	312.173	-1.20003	-1.28201	0.06565
lcl|NC_000913.2_gene_2801:9-1365	Expo	PEII	OK	8.99163	21.5361	1.2601	1.34315	0.06565
lcl|NC_000913.2_gene_4081:0-273	Expo	PEII	OK	25361.2	7670.12	-1.7253	-1.37488	0.0657
lcl|NC_000913.2_gene_1603:0-240	Expo	PEII	OK	173.223	74.3974	-1.21931	-1.29266	0.0657
lcl|NC_000913.2_gene_412:0-333	Expo	PEII	OK	1249.52	467.801	-1.4174	-1.29844	0.0661
lcl|NC_000913.2_gene_1424:0-741	Expo	PEII	OK	3.69397	9.38243	1.34479	1.31818	0.0661
lcl|NC_000913.2_gene_144:0-693	Expo	PEII	OK	214.307	95.9712	-1.159	-1.3282	0.06635
lcl|NC_000913.2_gene_1421:2-2044	Expo	PEII	OK	1.33029	3.40239	1.3548	1.28882	0.06635
lcl|NC_000913.2_gene_3446:6-905	Expo	PEII	OK	29.1808	11.8246	-1.30323	-1.32445	0.0667
lcl|NC_000913.2_gene_2488:0-792	Expo	PEII	OK	2772.06	927.532	-1.57949	-1.34327	0.06695
lcl|NC_000913.2_gene_981:0-318	Expo	PEII	OK	1524.49	694.512	-1.13425	-1.29542	0.06695
lcl|NC_000913.2_gene_1380:14-193	Expo	PEII	OK	12.8844	0.98376	-3.71118	-2.56712	0.067
lcl|NC_000913.2_gene_3796:0-567	Expo	PEII	OK	539.882	222.092	-1.28149	-1.27265	0.0673
lcl|NC_000913.2_gene_1580:87-1362	Expo	PEII	OK	1.75978	4.37818	1.31493	1.2685	0.0675
lcl|NC_000913.2_gene_1109:0-237	Expo	PEII	OK	10708.2	3429.98	-1.64245	-1.26974	0.06755
lcl|NC_000913.2_gene_3201:2-756	Expo	PEII	OK	3.4189	8.79686	1.36346	1.30869	0.06755
lcl|NC_000913.2_gene_3047:2-1067	Expo	PEII	OK	12.1525	30.7472	1.3392	1.35047	0.0676
lcl|NC_000913.2_gene_636:1-1383	Expo	PEII	OK	4.69104	12.3816	1.40022	1.347	0.06775
lcl|NC_000913.2_gene_578:0-760	Expo	PEII	OK	4.54205	11.6701	1.3614	1.33926	0.0678
lcl|NC_000913.2_gene_2060:0-474	Expo	PEII	OK	243.64	97.414	-1.32255	-1.33714	0.0679
lcl|NC_000913.2_gene_1338:0-1293	Expo	PEII	OK	5.25182	12.2109	1.21728	1.2678	0.0679
lcl|NC_000913.2_gene_1248:0-3724	Expo	PEII	OK	8.44302	19.6628	1.21964	1.29205	0.06795
lcl|NC_000913.2_gene_4143:1-282	Expo	PEII	OK	55.6031	131.362	1.24031	1.30235	0.06795
lcl|NC_000913.2_gene_2632:0-732	Expo	PEII	OK	313.152	142.439	-1.13652	-1.29013	0.06805
lcl|NC_000913.2_gene_1192:0-267	Expo	PEII	OK	895.554	369.37	-1.27771	-1.23839	0.06815
lcl|NC_000913.2_gene_3174:3-384	Expo	PEII	OK	85.387	34.2687	-1.31712	-1.28907	0.0682
lcl|NC_000913.2_gene_2562:0-627	Expo	PEII	OK	336.485	130.389	-1.36772	-1.29165	0.06825
lcl|NC_000913.2_gene_223:0-578	Expo	PEII	OK	453.92	206.168	-1.13862	-1.2889	0.0683
lcl|NC_000913.2_gene_526:20-887	Expo	PEII	OK	3.6045	9.35349	1.37571	1.31247	0.06835
lcl|NC_000913.2_gene_255:0-217	Expo	PEII	OK	14.1961	45.089	1.66729	1.35625	0.06865
lcl|NC_000913.2_gene_389:0-1416	Expo	PEII	OK	32.3275	75.9662	1.2326	1.33577	0.06875
lcl|NC_000913.2_gene_1185:0-215	Expo	PEII	OK	41.0554	11.9574	-1.77967	-1.21983	0.069
lcl|NC_000913.2_gene_2357:3-1521	Expo	PEII	OK	7.45189	17.7896	1.25535	1.3484	0.0694
lcl|NC_000913.2_gene_4342:0-417	Expo	PEII	OK	2262.13	722.743	-1.64613	-1.30206	0.0695
lcl|NC_000913.2_gene_881:0-324	Expo	PEII	OK	622.92	264.234	-1.23723	-1.30715	0.06975
lcl|NC_000913.2_gene_1715:0-2099	Expo	PEII	OK	2.68495	6.68371	1.31576	1.31966	0.0698
lcl|NC_000913.2_gene_3296:0-399	Expo	PEII	OK	1257.47	493.002	-1.35086	-1.28542	0.06985
lcl|NC_000913.2_gene_3557:0-336	Expo	PEII	OK	177.557	73.8829	-1.26497	-1.32356	0.07005
lcl|NC_000913.2_gene_3589:0-1319	Expo	PEII	OK	16.504	38.9364	1.23831	1.32242	0.0701
lcl|NC_000913.2_gene_2523:7-479	Expo	PEII	OK	5.0514	15.6691	1.63317	1.33914	0.0701
lcl|NC_000913.2_gene_1007:0-213	Expo	PEII	OK	702.189	2086.28	1.571	1.12687	0.0702
lcl|NC_000913.2_gene_804:0-411	Expo	PEII	OK	554.338	242.891	-1.19046	-1.27081	0.07025
lcl|NC_000913.2_gene_3307:0-1446	Expo	PEII	OK	602.947	247.899	-1.28228	-1.18746	0.0703
lcl|NC_000913.2_gene_801:2-957	Expo	PEII	OK	7.8405	20.7431	1.40362	1.33811	0.0703
lcl|NC_000913.2_gene_530:0-494	Expo	PEII	OK	1937.98	627.838	-1.62609	-1.29344	0.07055
lcl|NC_000913.2_gene_3827:0-993	Expo	PEII	OK	134.805	335.369	1.31488	1.2337	0.07085
lcl|NC_000913.2_gene_3023:0-327	Expo	PEII	OK	370.98	161.311	-1.2015	-1.22034	0.07095
lcl|NC_000913.2_gene_1704:0-642	Expo	PEII	OK	279.169	122.022	-1.194	-1.28198	0.07115
lcl|NC_000913.2_gene_3051:0-1492	Expo	PEII	OK	2.97963	6.8459	1.20011	1.22755	0.07135
lcl|NC_000913.2_gene_304:6-228	Expo	PEII	OK	18.3439	4.96014	-1.88685	-1.18558	0.0714
lcl|NC_000913.2_gene_1224:4-1680	Expo	PEII	OK	41.6431	98.3653	1.24007	1.33292	0.0715
lcl|NC_000913.2_gene_2831:5-851	Expo	PEII	OK	2.6763	7.32025	1.45165	1.33667	0.07155
lcl|NC_000913.2_gene_684:0-1665	Expo	PEII	OK	134.875	383.174	1.50638	1.27565	0.07165
lcl|NC_000913.2_gene_2798:0-1167	Expo	PEII	OK	24.324	56.9631	1.22765	1.32554	0.07175
lcl|NC_000913.2_gene_165:0-795	Expo	PEII	OK	669.729	273.238	-1.29342	-1.18114	0.0719
lcl|NC_000913.2_gene_2622:19-184	Expo	PEII	OK	830.121	314.011	-1.4025	-2.16613	0.07195
lcl|NC_000913.2_gene_2181:0-1683	Expo	PEII	OK	66.5431	31.0887	-1.0979	-1.23454	0.07195
lcl|NC_000913.2_gene_3856:0-1476	Expo	PEII	OK	120.324	47.0732	-1.35394	-1.31563	0.07215
lcl|NC_000913.2_gene_3177:0-1332	Expo	PEII	OK	118.826	51.3926	-1.20922	-1.27493	0.07235
lcl|NC_000913.2_gene_2103:2-1223	Expo	PEII	OK	7.4616	16.9816	1.18641	1.24417	0.0724
lcl|NC_000913.2_gene_2725:0-663	Expo	PEII	OK	74.033	180.875	1.28875	1.34767	0.07245
lcl|NC_000913.2_gene_1195:0-348	Expo	PEII	OK	64.5059	26.5122	-1.28278	-1.33597	0.0729
lcl|NC_000913.2_gene_4177:0-757	Expo	PEII	OK	21.0408	49.0155	1.22005	1.3256	0.0729
lcl|NC_000913.2_gene_839:6-663	Expo	PEII	OK	13.2065	32.0894	1.28085	1.30641	0.0729
lcl|NC_000913.2_gene_4327:1-1656	Expo	PEII	OK	79.943	35.2116	-1.18292	-1.28461	0.073
lcl|NC_000913.2_gene_395:0-192	Expo	PEII	OK	1660.64	744.922	-1.15658	-1.45854	0.073
lcl|NC_000913.2_gene_350:0-1155	Expo	PEII	OK	6.47319	16.0351	1.30868	1.32763	0.07305
lcl|NC_000913.2_gene_45:22-1328	Expo	PEII	OK	1.49922	4.14288	1.46642	1.31005	0.07305
lcl|NC_000913.2_gene_2175:3-2275	Expo	PEII	OK	6.36224	14.6809	1.20633	1.30024	0.0736
lcl|NC_000913.2_gene_1591:0-497	Expo	PEII	OK	1.71089	5.50842	1.68689	1.30686	0.0736
lcl|NC_000913.2_gene_2601:0-1139	Expo	PEII	OK	39.0677	83.3932	1.09395	1.24017	0.0737
lcl|NC_000913.2_gene_2414:4-260	Expo	PEII	OK	2.17546	9.86729	2.18133	1.44712	0.0739
lcl|NC_000913.2_gene_1505:2-1388	Expo	PEII	OK	11.9522	30.0894	1.33198	1.27906	0.07405
lcl|NC_000913.2_gene_1451:0-528	Expo	PEII	OK	466.278	216.559	-1.10643	-1.25586	0.07455
lcl|NC_000913.2_gene_1735:7-1250	Expo	PEII	OK	1.25661	3.3468	1.41324	1.24505	0.0748
lcl|NC_000913.2_gene_1942:0-349	Expo	PEII	OK	578.97	265.258	-1.12609	-1.28159	0.07485
lcl|NC_000913.2_gene_1999:2-624	Expo	PEII	OK	56.2889	24.5376	-1.19786	-1.26027	0.0749
lcl|NC_000913.2_gene_1309:0-210	Expo	PEII	OK	77.2872	201.976	1.38588	1.22534	0.07505
lcl|NC_000913.2_gene_3064:0-1041	Expo	PEII	OK	721.438	284.099	-1.34448	-1.28124	0.07515
lcl|NC_000913.2_gene_4436:0-1380	Expo	PEII	OK	90.6895	42.1227	-1.10634	-1.25541	0.0753
lcl|NC_000913.2_gene_3978:1-1749	Expo	PEII	OK	6.72617	14.5341	1.11158	1.24487	0.0762
lcl|NC_000913.2_gene_1116:0-1434	Expo	PEII	OK	2217.61	708.339	-1.6465	-1.34234	0.07645
lcl|NC_000913.2_gene_1676:0-606	Expo	PEII	OK	478.228	211.426	-1.17755	-1.27732	0.0767
lcl|NC_000913.2_gene_1291:0-621	Expo	PEII	OK	356.322	153.71	-1.21298	-1.29171	0.0768
lcl|NC_000913.2_gene_1779:0-841	Expo	PEII	OK	24.6375	11.5306	-1.09539	-1.19579	0.07685
lcl|NC_000913.2_gene_2922:52-432	Expo	PEII	OK	0.227096	3.65017	4.00659	1.69274	0.07685
lcl|NC_000913.2_gene_1941:0-579	Expo	PEII	OK	541.191	241.84	-1.16209	-1.27736	0.0771
lcl|NC_000913.2_gene_2434:4-1695	Expo	PEII	OK	4.13415	9.7956	1.24454	1.29255	0.0772
lcl|NC_000913.2_gene_3688:0-468	Expo	PEII	OK	3637.52	1218.13	-1.57829	-1.29175	0.07745
lcl|NC_000913.2_gene_73:1-1401	Expo	PEII	OK	24.0476	51.0208	1.08519	1.21049	0.0775
lcl|NC_000913.2_gene_2437:6-275	Expo	PEII	OK	5.91847	21.1199	1.8353	1.36961	0.07755
lcl|NC_000913.2_gene_1504:1-3741	Expo	PEII	OK	33.876	103.202	1.60714	1.31482	0.0781
lcl|NC_000913.2_gene_1845:0-921	Expo	PEII	OK	73.956	31.8942	-1.21337	-1.29741	0.0785
lcl|NC_000913.2_gene_731:19-2445	Expo	PEII	OK	4.20945	10.4038	1.30541	1.26181	0.07875
lcl|NC_000913.2_gene_440:0-318	Expo	PEII	OK	1085.39	480.045	-1.17697	-1.30507	0.079
lcl|NC_000913.2_gene_3660:3-1137	Expo	PEII	OK	4.66068	11.5535	1.30971	1.26996	0.0793
lcl|NC_000913.2_gene_895:0-225	Expo	PEII	OK	4781.58	1985.74	-1.26781	-1.43957	0.07935
lcl|NC_000913.2_gene_1990:0-444	Expo	PEII	OK	355.178	154.973	-1.19652	-1.27657	0.07935
lcl|NC_000913.2_gene_661:58-555	Expo	PEII	OK	1.33696	5.27364	1.97985	1.43943	0.0795
lcl|NC_000913.2_gene_3648:0-467	Expo	PEII	OK	1.62717	5.82992	1.84111	1.37704	0.07985
lcl|NC_000913.2_gene_2396:0-2638	Expo	PEII	OK	12.847	27.7253	1.10977	1.26308	0.07995
lcl|NC_000913.2_gene_2007:0-921	Expo	PEII	OK	10.8546	27.2608	1.32852	1.2892	0.07995
lcl|NC_000913.2_gene_1286:0-1359	Expo	PEII	OK	53.0274	120.666	1.18621	1.27871	0.08
lcl|NC_000913.2_gene_3517:1-712	Expo	PEII	OK	8.34092	20.9386	1.32789	1.29634	0.0801
lcl|NC_000913.2_gene_3922:0-1494	Expo	PEII	OK	990.789	342.643	-1.53187	-1.28469	0.0802
lcl|NC_000913.2_gene_2109:2-1208	Expo	PEII	OK	2.05212	5.49116	1.41999	1.30877	0.0805
lcl|NC_000913.2_gene_2160:0-789	Expo	PEII	OK	11.0388	25.2667	1.19466	1.26835	0.08065
lcl|NC_000913.2_gene_187:0-255	Expo	PEII	OK	920.57	371.639	-1.30863	-1.19636	0.08095
lcl|NC_000913.2_gene_4274:0-397	Expo	PEII	OK	3.13507	8.54473	1.44654	1.23006	0.081
lcl|NC_000913.2_gene_587:0-3142	Expo	PEII	OK	3.92538	8.98468	1.19463	1.27433	0.08105
lcl|NC_000913.2_gene_2168:0-282	Expo	PEII	OK	22.8097	7.934	-1.52353	-1.34039	0.0812
lcl|NC_000913.2_gene_3765:6-1608	Expo	PEII	OK	6.1861	12.9689	1.06796	1.17329	0.0812
lcl|NC_000913.2_gene_3124:1-911	Expo	PEII	OK	5.89993	13.3326	1.17619	1.24033	0.0814
lcl|NC_000913.2_gene_2716:15-240	Expo	PEII	OK	2.91645	24.3828	3.06358	1.7816	0.08195
lcl|NC_000913.2_gene_1838:0-1026	Expo	PEII	OK	178.29	83.3597	-1.09681	-1.25483	0.08235
lcl|NC_000913.2_gene_2643:0-737	Expo	PEII	OK	19.493	43.471	1.15709	1.2348	0.0824
lcl|NC_000913.2_gene_2614:4-3282	Expo	PEII	OK	4.46663	9.97538	1.15918	1.23518	0.08245
lcl|NC_000913.2_gene_691:0-1402	Expo	PEII	OK	16.4591	38.3072	1.21873	1.23792	0.0827
lcl|NC_000913.2_gene_3150:0-987	Expo	PEII	OK	585.429	247.099	-1.24441	-1.23458	0.0831
lcl|NC_000913.2_gene_6:0-776	Expo	PEII	OK	155.393	73.435	-1.08139	-1.19636	0.08365
lcl|NC_000913.2_gene_1929:0-2078	Expo	PEII	OK	165.534	74.5709	-1.15044	-1.23396	0.08385
lcl|NC_000913.2_gene_2277:0-1827	Expo	PEII	OK	105.871	51.53	-1.03882	-1.15591	0.08395
lcl|NC_000913.2_gene_2618:0-339	Expo	PEII	OK	200.365	91.2935	-1.13405	-1.17171	0.08525
lcl|NC_000913.2_gene_1874:0-792	Expo	PEII	OK	136.525	63.3554	-1.10762	-1.25535	0.0855
lcl|NC_000913.2_gene_3109:0-613	Expo	PEII	OK	58.6877	24.3435	-1.26952	-1.2731	0.0857
lcl|NC_000913.2_gene_3654:0-860	Expo	PEII	OK	5.93676	13.3589	1.17005	1.19889	0.0857
lcl|NC_000913.2_gene_952:3-567	Expo	PEII	OK	3.42199	8.97836	1.39162	1.27062	0.0863
lcl|NC_000913.2_gene_3749:2-1503	Expo	PEII	OK	18.9815	40.2895	1.08581	1.22916	0.08665
lcl|NC_000913.2_gene_2106:0-1114	Expo	PEII	OK	15.6898	37.6334	1.26219	1.25514	0.08695
lcl|NC_000913.2_gene_163:0-825	Expo	PEII	OK	1365.81	481.382	-1.5045	-1.25028	0.0872
lcl|NC_000913.2_gene_1247:6-1391	Expo	PEII	OK	2.42217	5.74712	1.24654	1.2443	0.08725
lcl|NC_000913.2_gene_665:0-936	Expo	PEII	OK	666.52	282.449	-1.23866	-1.20858	0.08815
lcl|NC_000913.2_gene_913:0-1149	Expo	PEII	OK	16.7672	36.7046	1.13032	1.21007	0.0883
lcl|NC_000913.2_gene_3514:2-846	Expo	PEII	OK	8.26869	19.0111	1.20111	1.21592	0.08845
lcl|NC_000913.2_gene_3199:1-774	Expo	PEII	OK	1.61928	4.35664	1.42786	1.27241	0.08905
lcl|NC_000913.2_gene_3530:0-358	Expo	PEII	OK	175.769	83.4136	-1.07533	-1.21998	0.0901
lcl|NC_000913.2_gene_1655:16-1265	Expo	PEII	OK	2.0596	4.92456	1.25763	1.21979	0.09015
lcl|NC_000913.2_gene_4176:6-330	Expo	PEII	OK	26.4028	62.1903	1.236	1.24464	0.0902
lcl|NC_000913.2_gene_2159:0-801	Expo	PEII	OK	25.563	53.2018	1.05742	1.19648	0.09065
lcl|NC_000913.2_gene_516:14-1432	Expo	PEII	OK	0.664838	2.15235	1.69484	1.31838	0.09065
lcl|NC_000913.2_gene_3823:0-619	Expo	PEII	OK	168.84	81.481	-1.05112	-1.16373	0.09085
lcl|NC_000913.2_gene_625:0-411	Expo	PEII	OK	332.914	140.754	-1.24197	-1.15147	0.09145
lcl|NC_000913.2_gene_271:0-249	Expo	PEII	OK	279.805	127.637	-1.13237	-1.19506	0.09175
lcl|NC_000913.2_gene_3169:2-702	Expo	PEII	OK	76.1418	30.0275	-1.34241	-1.24518	0.0918
lcl|NC_000913.2_gene_3912:0-762	Expo	PEII	OK	5060.08	1891.23	-1.41983	-1.12425	0.09185
lcl|NC_000913.2_gene_2318:0-267	Expo	PEII	OK	249.863	112.752	-1.14799	-1.27311	0.0926
lcl|NC_000913.2_gene_1983:2-730	Expo	PEII	OK	2.09443	0.583617	-1.84346	-1.2723	0.09355
lcl|NC_000913.2_gene_2381:0-1179	Expo	PEII	OK	18.2395	37.4489	1.03785	1.15545	0.0936
lcl|NC_000913.2_gene_1658:1-587	Expo	PEII	OK	495.629	223.429	-1.14945	-1.22427	0.09365
lcl|NC_000913.2_gene_3173:1-1363	Expo	PEII	OK	37.9529	18.2504	-1.05628	-1.19164	0.0938
lcl|NC_000913.2_gene_3045:2-1098	Expo	PEII	OK	20.1564	40.5676	1.00909	1.10846	0.09385
lcl|NC_000913.2_gene_1426:1-1071	Expo	PEII	OK	5.73514	14.4317	1.33134	1.2396	0.0941
lcl|NC_000913.2_gene_1804:0-272	Expo	PEII	OK	251.42	109.985	-1.19279	-1.22206	0.09415
lcl|NC_000913.2_gene_278:0-759	Expo	PEII	OK	78.2517	172.739	1.1424	1.22299	0.0943
lcl|NC_000913.2_gene_2668:4-1120	Expo	PEII	OK	43.6455	89.7493	1.04007	1.19092	0.0946
lcl|NC_000913.2_gene_3270:0-729	Expo	PEII	OK	135.921	285.678	1.07162	1.15962	0.09465
lcl|NC_000913.2_gene_984:0-330	Expo	PEII	OK	137.603	67.9403	-1.01817	-1.11489	0.09475
lcl|NC_000913.2_gene_366:0-275	Expo	PEII	OK	122.039	262.284	1.10379	1.12602	0.09485
lcl|NC_000913.2_gene_2715:6-4567	Expo	PEII	OK	9.36885	20.3842	1.12151	1.19507	0.09515
lcl|NC_000913.2_gene_2222:9-942	Expo	PEII	OK	2.24844	5.33226	1.24582	1.17939	0.0952
lcl|NC_000913.2_gene_1829:27-1476	Expo	PEII	OK	1.27131	3.37352	1.40794	1.24337	0.09525
lcl|NC_000913.2_gene_2448:2-1248	Expo	PEII	OK	3.5461	8.77498	1.30716	1.22715	0.09615
lcl|NC_000913.2_gene_2140:0-219	Expo	PEII	OK	189.683	85.5243	-1.14918	-1.24903	0.09645
lcl|NC_000913.2_gene_1822:0-413	Expo	PEII	OK	234.717	114.337	-1.03762	-1.18223	0.0967
lcl|NC_000913.2_gene_1954:0-324	Expo	PEII	OK	259.007	124.825	-1.05308	-1.22598	0.09675
lcl|NC_000913.2_gene_1431:2-1206	Expo	PEII	OK	56.3257	27.9575	-1.01056	-1.12692	0.097
lcl|NC_000913.2_gene_2203:0-1236	Expo	PEII	OK	269.588	127.16	-1.08411	-1.14538	0.0971
lcl|NC_000913.2_gene_3396:6-1164	Expo	PEII	OK	10.8168	23.0161	1.08936	1.17174	0.09715
lcl|NC_000913.2_gene_1244:1-1395	Expo	PEII	OK	15.7378	31.6401	1.00752	1.12427	0.09725
lcl|NC_000913.2_gene_630:2-1533	Expo	PEII	OK	3.26055	6.9148	1.08457	1.11485	0.0973
lcl|NC_000913.2_gene_1389:0-477	Expo	PEII	OK	284.966	138.054	-1.04556	-1.19604	0.09785
lcl|NC_000913.2_gene_3540:0-942	Expo	PEII	OK	3.79704	8.12124	1.09683	1.10868	0.09785
lcl|NC_000913.2_gene_1345:12-659	Expo	PEII	OK	2.81224	7.32412	1.38094	1.23086	0.09785
lcl|NC_000913.2_gene_1257:0-455	Expo	PEII	OK	90.3392	39.0373	-1.2105	-1.19097	0.09805
lcl|NC_000913.2_gene_2114:0-441	Expo	PEII	OK	4.9692	13.4153	1.43279	1.33819	0.09815
lcl|NC_000913.2_gene_4431:0-1413	Expo	PEII	OK	21.9076	44.9681	1.03747	1.18557	0.0982
lcl|NC_000913.2_gene_4112:0-411	Expo	PEII	OK	35.5084	77.516	1.12633	1.20989	0.0983
lcl|NC_000913.2_gene_2180:1-717	Expo	PEII	OK	89.3412	43.1579	-1.0497	-1.18068	0.09845
lcl|NC_000913.2_gene_2512:0-810	Expo	PEII	OK	170.436	83.3958	-1.03118	-1.1756	0.09865
lcl|NC_000913.2_gene_2176:0-1137	Expo	PEII	OK	4.1384	9.82704	1.24768	1.19117	0.0987
lcl|NC_000913.2_gene_694:0-87	Expo	PEII	OK	26658.9	9122.73	-1.54708	-0.94471	0.0988
lcl|NC_000913.2_gene_4379:0-522	Expo	PEII	OK	97.8631	44.3128	-1.14304	-1.08075	0.09905
lcl|NC_000913.2_gene_828:0-1584	Expo	PEII	OK	30.3083	60.8057	1.00449	1.12457	0.0993
lcl|NC_000913.2_gene_488:2-794	Expo	PEII	OK	169.355	83.1538	-1.0262	-1.16429	0.0994
lcl|NC_000913.2_gene_3170:0-165	Expo	PEII	OK	416.011	166.566	-1.32053	-0.96804	0.0997
lcl|NC_000913.2_gene_2179:0-471	Expo	PEII	OK	257.611	127.991	-1.00916	-1.12664	0.0997
lcl|NC_000913.2_gene_637:7-561	Expo	PEII	OK	2.67118	6.6914	1.32483	1.15874	0.09985
lcl|NC_000913.2_gene_503:1-4257	Expo	PEII	OK	4.47929	9.15947	1.03199	1.15559	0.10005
lcl|NC_000913.2_gene_2490:0-896	Expo	PEII	OK	155.069	72.5514	-1.09583	-1.17346	0.1004
lcl|NC_000913.2_gene_3082:2-297	Expo	PEII	OK	256.272	118.242	-1.11593	-1.23846	0.1007
lcl|NC_000913.2_gene_4016:0-213	Expo	PEII	OK	6757.89	2454.31	-1.46125	-1.06191	0.1009
lcl|NC_000913.2_gene_2292:0-1131	Expo	PEII	OK	284.847	135.535	-1.07152	-1.16441	0.1013
lcl|NC_000913.2_gene_3609:0-984	Expo	PEII	OK	20.628	44.6915	1.1154	1.20857	0.10155
lcl|NC_000913.2_gene_3521:0-1109	Expo	PEII	OK	9.74215	19.5437	1.00439	1.09941	0.1016
lcl|NC_000913.2_gene_1545:567-5287	Expo	PEII	OK	1.929	4.19951	1.12237	1.1698	0.1017
lcl|NC_000913.2_gene_3288:0-894	Expo	PEII	OK	2709.48	832.409	-1.70265	-1.17685	0.1023
lcl|NC_000913.2_gene_3985:6-1470	Expo	PEII	OK	3.2057	6.84635	1.0947	1.13699	0.10245
lcl|NC_000913.2_gene_3411:0-213	Expo	PEII	OK	462.636	215.217	-1.10409	-1.15427	0.10265
lcl|NC_000913.2_gene_2228:0-573	Expo	PEII	OK	300.128	149.663	-1.00386	-1.12035	0.10275
lcl|NC_000913.2_gene_4268:0-417	Expo	PEII	OK	115.052	56.9631	-1.01418	-1.11398	0.1028
lcl|NC_000913.2_gene_3743:0-1178	Expo	PEII	OK	14.2308	28.691	1.01158	1.13727	0.1031
lcl|NC_000913.2_gene_1280:0-638	Expo	PEII	OK	16.1049	6.849	-1.23353	-1.168	0.1032
lcl|NC_000913.2_gene_149:0-798	Expo	PEII	OK	83.2982	36.4305	-1.19314	-1.1531	0.10335
lcl|NC_000913.2_gene_3110:2-1662	Expo	PEII	OK	17.8384	36.7099	1.04118	1.17889	0.1035
lcl|NC_000913.2_gene_1056:0-424	Expo	PEII	OK	0.659387	4.79542	2.86246	1.51543	0.1036
lcl|NC_000913.2_gene_1263:0-897	Expo	PEII	OK	18.9545	39.791	1.0699	1.16112	0.104
lcl|NC_000913.2_gene_2098:5-1272	Expo	PEII	OK	8.5818	18.121	1.07831	1.16174	0.104
lcl|NC_000913.2_gene_287:0-441	Expo	PEII	OK	104.468	51.7162	-1.01437	-1.14449	0.1046
lcl|NC_000913.2_gene_4246:1-315	Expo	PEII	OK	24.0235	54.8638	1.19141	1.18259	0.10485
lcl|NC_000913.2_gene_1601:0-156	Expo	PEII	OK	387.569	165.612	-1.22665	-1.12195	0.10525
lcl|NC_000913.2_gene_479:0-645	Expo	PEII	OK	866.914	399.734	-1.11685	-1.12127	0.10565
lcl|NC_000913.2_gene_4416:0-774	Expo	PEII	OK	181.624	89.4338	-1.02206	-1.14967	0.10565
lcl|NC_000913.2_gene_377:0-975	Expo	PEII	OK	353.44	160.447	-1.13937	-1.11688	0.10575
lcl|NC_000913.2_gene_4108:18-637	Expo	PEII	OK	3.919	11.4336	1.54472	1.25508	0.1066
lcl|NC_000913.2_gene_797:1-244	Expo	PEII	OK	92.2299	42.9792	-1.1016	-1.1733	0.10675
lcl|NC_000913.2_gene_2202:0-1237	Expo	PEII	OK	525.878	250.287	-1.07115	-1.07059	0.10725
lcl|NC_000913.2_gene_1923:7-1080	Expo	PEII	OK	2.97715	6.75156	1.18129	1.14566	0.10725
lcl|NC_000913.2_gene_3433:6-151	Expo	PEII	OK	54.8156	14.5998	-1.90864	-1.41132	0.10755
lcl|NC_000913.2_gene_3183:2-377	Expo	PEII	OK	58534.2	20153.1	-1.53828	-1.10208	0.10775
lcl|NC_000913.2_gene_2835:1-785	Expo	PEII	OK	3.50462	7.98957	1.18886	1.13941	0.10795
lcl|NC_000913.2_gene_252:0-239	Expo	PEII	OK	37.4556	82.9876	1.14771	1.09488	0.10825
lcl|NC_000913.2_gene_949:5-774	Expo	PEII	OK	1.03925	3.20048	1.62275	1.21824	0.10875
lcl|NC_000913.2_gene_532:0-521	Expo	PEII	OK	12.1518	25.3493	1.06078	1.11772	0.109
lcl|NC_000913.2_gene_358:0-882	Expo	PEII	OK	5.36721	12.2423	1.18963	1.17982	0.10915
lcl|NC_000913.2_gene_4365:0-1119	Expo	PEII	OK	38.7176	18.6062	-1.05721	-1.10253	0.10945
lcl|NC_000913.2_gene_3598:1-2337	Expo	PEII	OK	22.8026	46.5605	1.02991	1.16013	0.1095
lcl|NC_000913.2_gene_241:0-402	Expo	PEII	OK	1021.53	462.456	-1.14334	-1.15582	0.10965
lcl|NC_000913.2_gene_445:0-273	Expo	PEII	OK	3825.41	1756.67	-1.12277	-1.11176	0.1097
lcl|NC_000913.2_gene_3717:1-669	Expo	PEII	OK	26.5088	12.1179	-1.12933	-1.11267	0.1099
lcl|NC_000913.2_gene_1388:0-124	Expo	PEII	OK	17.1079	90.8091	2.40817	2.87693	0.1103
lcl|NC_000913.2_gene_2674:0-348	Expo	PEII	OK	4406.18	1614.71	-1.44825	-1.14441	0.11035
lcl|NC_000913.2_gene_1128:0-959	Expo	PEII	OK	28.5301	59.9423	1.07109	1.14892	0.11035
lcl|NC_000913.2_gene_3399:0-477	Expo	PEII	OK	586.33	267.066	-1.13451	-1.18934	0.1104
lcl|NC_000913.2_gene_2065:0-1358	Expo	PEII	OK	53.9112	105.747	0.971964	1.08202	0.11065
lcl|NC_000913.2_gene_3725:2-618	Expo	PEII	OK	105.466	52.6893	-1.00119	-1.12205	0.11085
lcl|NC_000913.2_gene_2797:2-909	Expo	PEII	OK	12.8308	28.0348	1.12761	1.15854	0.1111
lcl|NC_000913.2_gene_2099:1-1478	Expo	PEII	OK	5.35055	12.2038	1.18958	1.14303	0.112
lcl|NC_000913.2_gene_3219:1-879	Expo	PEII	OK	7.87751	16.4433	1.06169	1.12002	0.11205
lcl|NC_000913.2_gene_2101:6-1364	Expo	PEII	OK	8.58607	17.5373	1.03035	1.09081	0.1121
lcl|NC_000913.2_gene_155:0-624	Expo	PEII	OK	34.4621	68.9214	0.99994	1.13859	0.11225
lcl|NC_000913.2_gene_461:0-354	Expo	PEII	OK	11.0707	26.9641	1.2843	1.211	0.11235
lcl|NC_000913.2_gene_2173:1-317	Expo	PEII	OK	1.2031	6.77695	2.49388	1.29858	0.11245
lcl|NC_000913.2_gene_1125:0-539	Expo	PEII	OK	119.018	235.629	0.985344	1.12862	0.1127
lcl|NC_000913.2_gene_1652:0-1647	Expo	PEII	OK	698.847	314.838	-1.15037	-1.08408	0.11275
lcl|NC_000913.2_gene_1513:0-285	Expo	PEII	OK	122.946	57.7415	-1.09035	-1.10604	0.11275
lcl|NC_000913.2_gene_1020:0-1242	Expo	PEII	OK	820.093	361.004	-1.18377	-1.15294	0.1128
lcl|NC_000913.2_gene_2669:0-1071	Expo	PEII	OK	131.942	255.596	0.95396	1.07219	0.1139
lcl|NC_000913.2_gene_1193:0-813	Expo	PEII	OK	919.388	434.386	-1.0817	-1.0938	0.11405
lcl|NC_000913.2_gene_343:4-1451	Expo	PEII	OK	3.42622	7.13369	1.05803	1.09622	0.1142
lcl|NC_000913.2_gene_3209:0-591	Expo	PEII	OK	200.739	99.8776	-1.00708	-1.13334	0.1146
lcl|NC_000913.2_gene_4189:2-1017	Expo	PEII	OK	2.10983	5.21529	1.30562	1.17582	0.11465
lcl|NC_000913.2_gene_928:1-2264	Expo	PEII	OK	10.6878	21.5224	1.00988	1.13215	0.11475
lcl|NC_000913.2_gene_2415:0-489	Expo	PEII	OK	1.44432	4.7562	1.71942	1.24966	0.11495
lcl|NC_000913.2_gene_1181:1-273	Expo	PEII	OK	0.8995	7.49431	3.0586	2.07599	0.115
lcl|NC_000913.2_gene_2567:13-2242	Expo	PEII	OK	5.98631	11.6746	0.963634	1.07905	0.1152
lcl|NC_000913.2_gene_1489:0-1062	Expo	PEII	OK	218.546	82.099	-1.4125	-1.15419	0.11545
lcl|NC_000913.2_gene_4003:0-429	Expo	PEII	OK	550.635	262.382	-1.06943	-1.16771	0.11635
lcl|NC_000913.2_gene_4069:1-161	Expo	PEII	OK	355.799	149.683	-1.24915	-1.93855	0.11685
lcl|NC_000913.2_gene_1815:7-978	Expo	PEII	OK	6.50068	13.653	1.07056	1.108	0.11685
lcl|NC_000913.2_gene_3779:0-813	Expo	PEII	OK	528.235	262.812	-1.00715	-1.08953	0.11745
lcl|NC_000913.2_gene_4219:0-1539	Expo	PEII	OK	28.4699	14.4893	-0.974446	-1.08838	0.11745
lcl|NC_000913.2_gene_2968:1-390	Expo	PEII	OK	1685.5	838.793	-1.00679	-1.08249	0.11795
lcl|NC_000913.2_gene_3519:8-1276	Expo	PEII	OK	6.1654	12.7778	1.05138	1.11534	0.118
lcl|NC_000913.2_gene_1980:0-234	Expo	PEII	OK	206.577	99.324	-1.05647	-1.23668	0.1181
lcl|NC_000913.2_gene_372:1-556	Expo	PEII	OK	1.26011	4.97329	1.98065	1.40997	0.1181
lcl|NC_000913.2_gene_588:0-1377	Expo	PEII	OK	43.7965	91.3914	1.06124	1.13218	0.11825
lcl|NC_000913.2_gene_2995:0-510	Expo	PEII	OK	221.086	111.453	-0.988175	-1.11661	0.11835
lcl|NC_000913.2_gene_3300:0-471	Expo	PEII	OK	541.844	275.066	-0.978101	-1.10673	0.1184
lcl|NC_000913.2_gene_4183:14-842	Expo	PEII	OK	3.39534	7.63171	1.16845	1.1283	0.11855
lcl|NC_000913.2_gene_108:0-552	Expo	PEII	OK	211.133	107.592	-0.972589	-1.08972	0.1192
lcl|NC_000913.2_gene_3959:13-2036	Expo	PEII	OK	4.17499	8.58705	1.04039	1.08615	0.1195
lcl|NC_000913.2_gene_545:5-309	Expo	PEII	OK	3.72955	11.6091	1.63818	1.27584	0.11985
lcl|NC_000913.2_gene_3022:0-720	Expo	PEII	OK	34.3389	65.1095	0.923023	1.0237	0.11995
lcl|NC_000913.2_gene_715:1-1491	Expo	PEII	OK	5.0933	11.4489	1.16853	1.11089	0.1201
lcl|NC_000913.2_gene_3602:0-1572	Expo	PEII	OK	246.679	123.066	-1.0032	-1.07777	0.1202
lcl|NC_000913.2_gene_2097:1-1221	Expo	PEII	OK	9.91545	20.3373	1.03638	1.11989	0.12045
lcl|NC_000913.2_gene_1739:14-1148	Expo	PEII	OK	3.64482	7.61482	1.06296	1.09441	0.12045
lcl|NC_000913.2_gene_3709:0-798	Expo	PEII	OK	78.2044	39.977	-0.968081	-1.0855	0.1206
lcl|NC_000913.2_gene_1436:4-6063	Expo	PEII	OK	14.8911	28.9583	0.959525	1.09769	0.1207
lcl|NC_000913.2_gene_2686:2-476	Expo	PEII	OK	222.549	112.441	-0.984952	-1.12858	0.12085
lcl|NC_000913.2_gene_701:1-640	Expo	PEII	OK	3.00459	7.25552	1.27191	1.14585	0.12105
lcl|NC_000913.2_gene_1398:14-225	Expo	PEII	OK	1.65998	21.7282	3.71033	1.90965	0.12125
lcl|NC_000913.2_gene_3554:1-1053	Expo	PEII	OK	8.25155	17.1869	1.05857	1.1078	0.1213
lcl|NC_000913.2_gene_1847:0-1445	Expo	PEII	OK	2.9118	6.01914	1.04765	1.08032	0.12135
lcl|NC_000913.2_gene_2193:0-762	Expo	PEII	OK	24.162	51.4078	1.08925	1.10502	0.1214
lcl|NC_000913.2_gene_1589:0-135	Expo	PEII	OK	22.3846	100.659	2.1689	0.897002	0.1221
lcl|NC_000913.2_gene_2849:1-1340	Expo	PEII	OK	12.2985	25.1634	1.03285	1.09356	0.12225
lcl|NC_000913.2_gene_497:0-779	Expo	PEII	OK	51.3761	26.8647	-0.935388	-1.03469	0.1226
lcl|NC_000913.2_gene_1653:0-1172	Expo	PEII	OK	450.137	227.703	-0.983213	-1.04367	0.12265
lcl|NC_000913.2_gene_4444:1-204	Expo	PEII	OK	300.167	149.221	-1.00831	-1.23308	0.12295
lcl|NC_000913.2_gene_1965:0-225	Expo	PEII	OK	170.87	80.633	-1.08346	-1.05285	0.12345
lcl|NC_000913.2_gene_3033:0-963	Expo	PEII	OK	99.2076	214.019	1.10921	1.08666	0.12345
lcl|NC_000913.2_gene_3871:3-1131	Expo	PEII	OK	238.959	119.738	-0.996886	-1.06005	0.1235
lcl|NC_000913.2_gene_1614:4-153	Expo	PEII	OK	28.8098	5.01942	-2.52096	-1.95663	0.12355
lcl|NC_000913.2_gene_43:0-1287	Expo	PEII	OK	3.33604	6.82215	1.03209	1.06109	0.1236
lcl|NC_000913.2_gene_1332:0-669	Expo	PEII	OK	305.926	654.015	1.09614	1.06756	0.12395
lcl|NC_000913.2_gene_1378:7-168	Expo	PEII	OK	2.81822	23.9596	3.08775	2.90742	0.12415
lcl|NC_000913.2_gene_2599:0-849	Expo	PEII	OK	9.11644	19.7377	1.11441	1.09399	0.1244
lcl|NC_000913.2_gene_3721:0-642	Expo	PEII	OK	75.7973	39.2651	-0.948899	-1.04878	0.12445
lcl|NC_000913.2_gene_1138:0-1047	Expo	PEII	OK	283.938	138.075	-1.04012	-1.12202	0.12455
lcl|NC_000913.2_gene_198:0-1020	Expo	PEII	OK	67.3094	131.077	0.96153	1.09829	0.12455
lcl|NC_000913.2_gene_274:0-909	Expo	PEII	OK	145.154	72.1533	-1.00844	-1.08382	0.1246
lcl|NC_000913.2_gene_256:2-190	Expo	PEII	OK	7.11277	27.7357	1.96326	1.29578	0.1246
lcl|NC_000913.2_gene_135:2-606	Expo	PEII	OK	3.58523	8.70347	1.27952	1.13553	0.12465
lcl|NC_000913.2_gene_3923:0-702	Expo	PEII	OK	522.053	264.344	-0.981777	-1.03331	0.12495
lcl|NC_000913.2_gene_2733:1-342	Expo	PEII	OK	391.477	185.651	-1.07634	-1.13817	0.12505
lcl|NC_000913.2_gene_4361:0-1199	Expo	PEII	OK	66.1219	128.39	0.957329	1.06644	0.12515
lcl|NC_000913.2_gene_1493:55-2004	Expo	PEII	OK	0.825373	2.01999	1.29123	1.14384	0.1252
lcl|NC_000913.2_gene_2242:0-285	Expo	PEII	OK	3834.86	1502.9	-1.35142	-1.01514	0.12525
lcl|NC_000913.2_gene_3189:0-336	Expo	PEII	OK	195.719	90.7784	-1.10836	-1.08804	0.1254
lcl|NC_000913.2_gene_3680:0-209	Expo	PEII	OK	3064	1521.33	-1.01008	-1.28309	0.12555
lcl|NC_000913.2_gene_3898:0-381	Expo	PEII	OK	15.9065	6.66982	-1.25389	-1.00181	0.12565
lcl|NC_000913.2_gene_2917:22-486	Expo	PEII	OK	0.410666	2.88794	2.81401	1.34091	0.1258
lcl|NC_000913.2_gene_1233:0-850	Expo	PEII	OK	1009.01	464.279	-1.11988	-1.05324	0.12595
lcl|NC_000913.2_gene_2395:4-753	Expo	PEII	OK	2.87483	6.79097	1.24014	1.12956	0.12595
lcl|NC_000913.2_gene_954:13-696	Expo	PEII	OK	2.03889	4.9157	1.26961	1.1195	0.12605
lcl|NC_000913.2_gene_2296:0-1077	Expo	PEII	OK	1993.43	799.219	-1.31859	-1.05815	0.12615
lcl|NC_000913.2_gene_1457:0-1641	Expo	PEII	OK	273.573	107.515	-1.34739	-1.13178	0.12675
lcl|NC_000913.2_gene_591:0-369	Expo	PEII	OK	101.225	53.0369	-0.932492	-1.04066	0.12675
lcl|NC_000913.2_gene_1538:16-824	Expo	PEII	OK	0.709225	2.26166	1.67307	1.18575	0.1268
lcl|NC_000913.2_gene_4029:3-321	Expo	PEII	OK	11.1043	4.24589	-1.38698	-1.08839	0.12715
lcl|NC_000913.2_gene_1781:0-1358	Expo	PEII	OK	20.9776	10.3418	-1.02037	-1.06954	0.1273
lcl|NC_000913.2_gene_3762:6-1713	Expo	PEII	OK	5.20014	10.656	1.03505	1.07479	0.1278
lcl|NC_000913.2_gene_2346:0-663	Expo	PEII	OK	1631.82	759.264	-1.10381	-1.03705	0.12815
lcl|NC_000913.2_gene_3389:3-1477	Expo	PEII	OK	7.22257	14.7188	1.02708	1.08605	0.12815
lcl|NC_000913.2_gene_768:0-752	Expo	PEII	OK	1535.52	706.955	-1.11903	-1.06833	0.1283
lcl|NC_000913.2_gene_2050:0-1533	Expo	PEII	OK	12.7246	26.0189	1.03194	1.10548	0.1286
lcl|NC_000913.2_gene_2450:0-966	Expo	PEII	OK	196	100.066	-0.969905	-1.02257	0.12875
lcl|NC_000913.2_gene_717:2-234	Expo	PEII	OK	12.1351	2.6162	-2.21365	-1.09864	0.12905
lcl|NC_000913.2_gene_520:0-783	Expo	PEII	OK	45.5884	23.9646	-0.927761	-1.02308	0.12905
lcl|NC_000913.2_gene_4448:7-911	Expo	PEII	OK	324.898	134.55	-1.27184	-1.09615	0.1295
lcl|NC_000913.2_gene_2508:85-417	Expo	PEII	OK	1.26981	4.44314	1.80696	1.17812	0.12975
lcl|NC_000913.2_gene_662:1-703	Expo	PEII	OK	1.91843	4.58518	1.25705	1.12227	0.13015
lcl|NC_000913.2_gene_356:1-1664	Expo	PEII	OK	2.42684	5.47637	1.17414	1.10977	0.1304
lcl|NC_000913.2_gene_4434:0-2937	Expo	PEII	OK	23.4498	45.6001	0.959461	1.09602	0.13055
lcl|NC_000913.2_gene_3814:0-420	Expo	PEII	OK	5501.17	2464.66	-1.15835	-1.00672	0.1308
lcl|NC_000913.2_gene_2648:0-690	Expo	PEII	OK	294.712	153.302	-0.942926	-1.06965	0.13105
lcl|NC_000913.2_gene_917:0-741	Expo	PEII	OK	610.719	276.419	-1.14365	-1.08422	0.1311
lcl|NC_000913.2_gene_2744:0-531	Expo	PEII	OK	411.466	216.198	-0.928422	-1.05399	0.13115
lcl|NC_000913.2_gene_2171:2-3710	Expo	PEII	OK	7.39772	14.1317	0.933778	1.04631	0.13115
lcl|NC_000913.2_gene_4313:0-247	Expo	PEII	OK	52.0934	22.6147	-1.20384	-1.03101	0.1312
lcl|NC_000913.2_gene_192:2-825	Expo	PEII	OK	17.2141	32.6789	0.924774	1.02214	0.1312
lcl|NC_000913.2_gene_2726:0-450	Expo	PEII	OK	423.771	216.695	-0.967618	-1.05415	0.1318
lcl|NC_000913.2_gene_967:0-564	Expo	PEII	OK	187.955	100.212	-0.907329	-0.987171	0.132
lcl|NC_000913.2_gene_2470:0-919	Expo	PEII	OK	23.5895	44.9626	0.930583	1.04917	0.13205
lcl|NC_000913.2_gene_2596:0-489	Expo	PEII	OK	146.425	299.508	1.03243	1.08444	0.1326
lcl|NC_000913.2_gene_2384:0-279	Expo	PEII	OK	245.698	121.459	-1.01642	-0.942222	0.1328
lcl|NC_000913.2_gene_231:6-756	Expo	PEII	OK	6.29239	12.5609	0.997256	1.01972	0.1328
lcl|NC_000913.2_gene_2873:0-228	Expo	PEII	OK	670.972	339.787	-0.981621	-1.17327	0.1332
lcl|NC_000913.2_gene_1919:1-396	Expo	PEII	OK	114.497	60.3328	-0.924293	-1.05268	0.1333
lcl|NC_000913.2_gene_3265:0-288	Expo	PEII	OK	1721.12	914.52	-0.912257	-1.04101	0.13335
lcl|NC_000913.2_gene_3805:2-1868	Expo	PEII	OK	53.9112	100.578	0.899657	1.00538	0.13395
lcl|NC_000913.2_gene_1316:0-789	Expo	PEII	OK	1612.07	702.509	-1.19832	-1.05113	0.13405
lcl|NC_000913.2_gene_2987:0-897	Expo	PEII	OK	14.127	26.8948	0.928868	1.03063	0.1347
lcl|NC_000913.2_gene_4146:1-465	Expo	PEII	OK	34.0443	16.0572	-1.08419	-1.07566	0.13475
lcl|NC_000913.2_gene_416:0-885	Expo	PEII	OK	1739.25	729.755	-1.25298	-1.06733	0.135
lcl|NC_000913.2_gene_325:0-2032	Expo	PEII	OK	36.7622	70.402	0.937395	1.07674	0.135
lcl|NC_000913.2_gene_3742:0-294	Expo	PEII	OK	18.2859	7.85733	-1.21862	-1.06981	0.13535
lcl|NC_000913.2_gene_464:0-550	Expo	PEII	OK	166.588	320.029	0.941916	1.07447	0.13585
lcl|NC_000913.2_gene_2445:0-2495	Expo	PEII	OK	9.21345	17.5936	0.933235	1.06101	0.13595
lcl|NC_000913.2_gene_3535:0-558	Expo	PEII	OK	1862.48	744.314	-1.32324	-1.09006	0.1361
lcl|NC_000913.2_gene_3658:7-739	Expo	PEII	OK	1.65084	3.88446	1.23452	1.08344	0.1366
lcl|NC_000913.2_gene_2984:1-995	Expo	PEII	OK	5.90071	11.8825	1.00987	1.05098	0.1369
lcl|NC_000913.2_gene_865:0-288	Expo	PEII	OK	289.047	150.036	-0.945998	-1.09397	0.13725
lcl|NC_000913.2_gene_4210:0-1621	Expo	PEII	OK	82.0825	43.0516	-0.93101	-1.06125	0.13725
lcl|NC_000913.2_gene_3210:0-576	Expo	PEII	OK	371.274	195.583	-0.924703	-1.04506	0.13745
lcl|NC_000913.2_gene_1040:4-2013	Expo	PEII	OK	18.2675	37.3797	1.03297	1.05666	0.13745
lcl|NC_000913.2_gene_2184:0-732	Expo	PEII	OK	24.4933	49.3148	1.00964	1.02743	0.13755
lcl|NC_000913.2_gene_2609:1-873	Expo	PEII	OK	12.2577	24.5968	1.00478	1.06145	0.1376
lcl|NC_000913.2_gene_1337:0-1671	Expo	PEII	OK	6.18681	12.3358	0.995586	1.05825	0.13785
lcl|NC_000913.2_gene_872:2-846	Expo	PEII	OK	6.59355	13.2497	1.00683	1.03575	0.1383
lcl|NC_000913.2_gene_4247:0-315	Expo	PEII	OK	24.4688	52.3304	1.09671	1.08617	0.1386
lcl|NC_000913.2_gene_631:0-906	Expo	PEII	OK	4.7669	9.97947	1.06591	1.0752	0.1388
lcl|NC_000913.2_gene_1819:2-1377	Expo	PEII	OK	2.67968	5.66259	1.0794	1.07993	0.13925
lcl|NC_000913.2_gene_2471:1-999	Expo	PEII	OK	182.303	91.9708	-0.987088	-1.05327	0.1393
lcl|NC_000913.2_gene_3101:0-291	Expo	PEII	OK	579.399	308.305	-0.910199	-1.00298	0.1393
lcl|NC_000913.2_gene_2102:1-1433	Expo	PEII	OK	3.83589	8.03834	1.06734	1.05134	0.13955
lcl|NC_000913.2_gene_230:5-1713	Expo	PEII	OK	11.2375	20.78	0.886874	0.970039	0.1396
lcl|NC_000913.2_gene_627:48-1462	Expo	PEII	OK	3.84909	8.31057	1.11043	1.06091	0.1398
lcl|NC_000913.2_gene_1027:0-798	Expo	PEII	OK	4.89084	11.0335	1.17374	1.09592	0.1398
lcl|NC_000913.2_gene_3375:0-192	Expo	PEII	OK	25339.9	10403.5	-1.28434	-0.756791	0.13995
lcl|NC_000913.2_gene_2934:1-1189	Expo	PEII	OK	75.5113	37.2614	-1.01901	-0.99135	0.14005
lcl|NC_000913.2_gene_2286:2-624	Expo	PEII	OK	9.415	18.466	0.971838	1.0022	0.1401
lcl|NC_000913.2_gene_2086:0-591	Expo	PEII	OK	113.424	59.3149	-0.93526	-1.05939	0.1403
lcl|NC_000913.2_gene_1769:0-861	Expo	PEII	OK	1428.56	674.522	-1.08262	-1.02215	0.14035
lcl|NC_000913.2_gene_3944:0-632	Expo	PEII	OK	355.312	175.642	-1.01645	-1.00952	0.1404
lcl|NC_000913.2_gene_1177:36-351	Expo	PEII	OK	1.85684	5.68605	1.61457	1.10815	0.14045
lcl|NC_000913.2_gene_522:8-1049	Expo	PEII	OK	4.08558	8.19017	1.00335	1.04034	0.14085
lcl|NC_000913.2_gene_829:0-270	Expo	PEII	OK	209.105	393.831	0.91335	1.0816	0.14115
lcl|NC_000913.2_gene_3575:2-573	Expo	PEII	OK	128.656	67.2438	-0.93604	-0.999468	0.1413
lcl|NC_000913.2_gene_1818:0-1044	Expo	PEII	OK	6.15848	12.5631	1.02854	1.03919	0.14145
lcl|NC_000913.2_gene_732:1-544	Expo	PEII	OK	2.77761	6.39541	1.2032	1.04336	0.14175
lcl|NC_000913.2_gene_1112:0-1023	Expo	PEII	OK	35.3349	66.4532	0.911244	1.01754	0.14185
lcl|NC_000913.2_gene_796:0-486	Expo	PEII	OK	136.094	71.5865	-0.92684	-1.06132	0.1423
lcl|NC_000913.2_gene_327:0-933	Expo	PEII	OK	50.2689	95.3566	0.923665	1.05571	0.14265
lcl|NC_000913.2_gene_1682:0-468	Expo	PEII	OK	1866.31	949.503	-0.974942	-0.952419	0.1429
lcl|NC_000913.2_gene_3835:0-928	Expo	PEII	OK	200.208	103.175	-0.956416	-1.03063	0.14305
lcl|NC_000913.2_gene_1932:0-390	Expo	PEII	OK	833.384	427.357	-0.963538	-1.02291	0.1431
lcl|NC_000913.2_gene_890:5-694	Expo	PEII	OK	9.59693	19.0018	0.985488	1.04542	0.1435
lcl|NC_000913.2_gene_3778:3-657	Expo	PEII	OK	38.9939	20.1994	-0.948937	-0.991861	0.1436
lcl|NC_000913.2_gene_1420:4-2243	Expo	PEII	OK	4.27511	8.35029	0.965866	1.03151	0.1439
lcl|NC_000913.2_gene_3504:572-1147	Expo	PEII	OK	0.307702	1.57813	2.35861	1.15601	0.144
lcl|NC_000913.2_gene_4076:0-477	Expo	PEII	OK	549.698	294.131	-0.902179	-1.01989	0.14405
lcl|NC_000913.2_gene_157:0-699	Expo	PEII	OK	570.129	297.24	-0.939661	-1.00196	0.14435
lcl|NC_000913.2_gene_1429:1-1425	Expo	PEII	OK	2.58377	5.3881	1.0603	1.05912	0.1449
lcl|NC_000913.2_gene_1668:1-582	Expo	PEII	OK	42.0854	78.8904	0.90653	1.01614	0.1456
lcl|NC_000913.2_gene_3487:0-327	Expo	PEII	OK	70.9694	130.794	0.882025	0.960223	0.1457
lcl|NC_000913.2_gene_216:6-784	Expo	PEII	OK	4.10531	8.62125	1.07041	1.04587	0.146
lcl|NC_000913.2_gene_2162:1-817	Expo	PEII	OK	15.6502	31.2883	0.999445	1.04922	0.1461
lcl|NC_000913.2_gene_590:0-654	Expo	PEII	OK	666.307	316.969	-1.07184	-1.0222	0.14645
lcl|NC_000913.2_gene_322:0-1671	Expo	PEII	OK	60.736	111.802	0.880318	0.98676	0.14655
lcl|NC_000913.2_gene_1029:6-692	Expo	PEII	OK	4.00782	8.26665	1.04448	1.01887	0.14675
lcl|NC_000913.2_gene_381:1-624	Expo	PEII	OK	3.05214	6.71595	1.13777	0.983694	0.14675
lcl|NC_000913.2_gene_1564:1-665	Expo	PEII	OK	45.6084	24.3734	-0.903994	-1.00743	0.14715
lcl|NC_000913.2_gene_3036:0-809	Expo	PEII	OK	14.6705	27.4189	0.902253	0.99179	0.1472
lcl|NC_000913.2_gene_2451:0-1255	Expo	PEII	OK	24.4859	44.794	0.871353	0.968402	0.14725
lcl|NC_000913.2_gene_23:0-264	Expo	PEII	OK	1483.76	661.572	-1.16529	-0.943589	0.14735
lcl|NC_000913.2_gene_1484:0-450	Expo	PEII	OK	57.0737	109.729	0.943051	1.02765	0.1476
lcl|NC_000913.2_gene_1986:0-1659	Expo	PEII	OK	386.382	184.952	-1.06288	-1.00313	0.1477
lcl|NC_000913.2_gene_1775:0-240	Expo	PEII	OK	29.3946	12.7035	-1.21033	-1.09254	0.14805
lcl|NC_000913.2_gene_2347:0-443	Expo	PEII	OK	740.48	376.265	-0.976709	-1.05286	0.14825
lcl|NC_000913.2_gene_557:0-348	Expo	PEII	OK	2.76478	7.75683	1.4883	1.12465	0.1485
lcl|NC_000913.2_gene_2226:0-1182	Expo	PEII	OK	7.02415	13.496	0.942139	0.999059	0.1488
lcl|NC_000913.2_gene_2315:1-1651	Expo	PEII	OK	9.16976	17.6403	0.943918	1.00473	0.1489
lcl|NC_000913.2_gene_3834:0-891	Expo	PEII	OK	1129.6	521.165	-1.116	-0.963379	0.14905
lcl|NC_000913.2_gene_2784:1-1812	Expo	PEII	OK	3.06603	6.39013	1.05947	1.05188	0.14955
lcl|NC_000913.2_gene_1250:0-711	Expo	PEII	OK	12.4386	25.9294	1.05977	1.05853	0.14975
lcl|NC_000913.2_gene_4142:0-531	Expo	PEII	OK	322.239	171.031	-0.913874	-1.04073	0.1499
lcl|NC_000913.2_gene_1645:0-1382	Expo	PEII	OK	10.652	19.8297	0.896538	1.00359	0.1499
lcl|NC_000913.2_gene_1242:0-696	Expo	PEII	OK	33.0575	61.3664	0.892471	1.00273	0.15
lcl|NC_000913.2_gene_295:1-684	Expo	PEII	OK	5.85557	12.7526	1.12291	1.06909	0.1503
lcl|NC_000913.2_gene_1689:6-240	Expo	PEII	OK	102.983	53.003	-0.958256	-1.07429	0.15075
lcl|NC_000913.2_gene_524:3-1257	Expo	PEII	OK	4.32698	8.50374	0.974737	1.00934	0.1509
lcl|NC_000913.2_gene_285:3-699	Expo	PEII	OK	9.86404	4.54124	-1.11909	-0.987049	0.15095
lcl|NC_000913.2_gene_2909:0-833	Expo	PEII	OK	18.7899	39.0058	1.05373	1.0615	0.15135
lcl|NC_000913.2_gene_3968:0-438	Expo	PEII	OK	177.199	96.4444	-0.877603	-0.97523	0.15175
lcl|NC_000913.2_gene_2524:3-332	Expo	PEII	OK	3.89259	10.2765	1.40055	1.01288	0.152
lcl|NC_000913.2_gene_3227:0-270	Expo	PEII	OK	14167.3	4017.34	-1.81826	-0.985416	0.15245
lcl|NC_000913.2_gene_1501:0-681	Expo	PEII	OK	13.4545	27.3965	1.0259	1.02825	0.1525
lcl|NC_000913.2_gene_851:1-1116	Expo	PEII	OK	10.0765	19.0742	0.920627	0.963022	0.15265
lcl|NC_000913.2_gene_98:0-2706	Expo	PEII	OK	492.011	226.786	-1.11736	-0.977066	0.15295
lcl|NC_000913.2_gene_455:1-335	Expo	PEII	OK	0.431664	10.2632	4.57143	2.51436	0.153
lcl|NC_000913.2_gene_124:0-663	Expo	PEII	OK	670.38	355.94	-0.913346	-0.967067	0.1536
lcl|NC_000913.2_gene_2282:2-1185	Expo	PEII	OK	1.93221	4.34134	1.16789	1.07229	0.15375
lcl|NC_000913.2_gene_556:0-287	Expo	PEII	OK	2.47555	7.41114	1.58195	1.15397	0.1538
lcl|NC_000913.2_gene_1524:2-572	Expo	PEII	OK	5.38745	11.8099	1.13233	1.04217	0.15415
lcl|NC_000913.2_gene_297:1-325	Expo	PEII	OK	29.3167	56.797	0.954091	1.01027	0.1542
lcl|NC_000913.2_gene_3303:0-1968	Expo	PEII	OK	16.1904	30.004	0.89002	0.995087	0.15425
lcl|NC_000913.2_gene_168:0-852	Expo	PEII	OK	4285.29	1360.31	-1.65545	-0.974955	0.155
lcl|NC_000913.2_gene_4209:0-719	Expo	PEII	OK	131.123	71.0811	-0.883382	-1.02073	0.15535
lcl|NC_000913.2_gene_3866:0-1131	Expo	PEII	OK	191.939	104.409	-0.878402	-0.994923	0.1559
lcl|NC_000913.2_gene_1885:1-657	Expo	PEII	OK	17.1936	35.1184	1.03036	1.05689	0.1559
lcl|NC_000913.2_gene_1714:6-633	Expo	PEII	OK	7.53641	15.4847	1.03889	1.03997	0.15635
lcl|NC_000913.2_gene_1698:0-1164	Expo	PEII	OK	19.1308	35.1833	0.878993	0.983678	0.1564
lcl|NC_000913.2_gene_1453:0-174	Expo	PEII	OK	289.304	117.059	-1.30535	-0.772768	0.15655
lcl|NC_000913.2_gene_362:4-1209	Expo	PEII	OK	5.08182	9.88652	0.960118	0.990985	0.15655
lcl|NC_000913.2_gene_1826:0-747	Expo	PEII	OK	961.345	489.862	-0.97268	-0.98455	0.1566
lcl|NC_000913.2_gene_4443:0-957	Expo	PEII	OK	745.121	327.924	-1.18411	-1.04022	0.15695
lcl|NC_000913.2_gene_3881:2-1236	Expo	PEII	OK	11.0584	21.4576	0.956343	1.02786	0.1571
lcl|NC_000913.2_gene_3989:0-621	Expo	PEII	OK	1240.95	580.475	-1.09615	-0.874365	0.1572
lcl|NC_000913.2_gene_4148:0-1350	Expo	PEII	OK	12.1952	23.7781	0.963319	1.02672	0.1573
lcl|NC_000913.2_gene_3857:0-282	Expo	PEII	OK	372.834	204.311	-0.867769	-0.964283	0.1575
lcl|NC_000913.2_gene_2836:2-1272	Expo	PEII	OK	3.62462	7.35488	1.02087	1.02434	0.1579
lcl|NC_000913.2_gene_602:147-1127	Expo	PEII	OK	1.1437	2.72874	1.25453	1.00036	0.158
lcl|NC_000913.2_gene_2443:0-730	Expo	PEII	OK	165.247	88.7581	-0.896675	-1.01606	0.1581
lcl|NC_000913.2_gene_1196:0-402	Expo	PEII	OK	231.22	126.765	-0.867107	-0.999439	0.1582
lcl|NC_000913.2_gene_2793:0-350	Expo	PEII	OK	110.276	58.5141	-0.914269	-0.943393	0.15825
lcl|NC_000913.2_gene_1665:0-109	Expo	PEII	OK	291.415	65.6225	-2.15081	-1.02537	0.15845
lcl|NC_000913.2_gene_1187:3-330	Expo	PEII	OK	53.6935	100.621	0.906116	0.904124	0.1585
lcl|NC_000913.2_gene_2207:0-1041	Expo	PEII	OK	115.53	57.672	-1.00233	-0.985144	0.1586
lcl|NC_000913.2_gene_344:2-1887	Expo	PEII	OK	2.73174	5.61384	1.03917	1.0445	0.15865
lcl|NC_000913.2_gene_2800:0-777	Expo	PEII	OK	15.2316	27.7454	0.865183	0.95498	0.159
lcl|NC_000913.2_gene_1440:0-854	Expo	PEII	OK	59.6586	32.494	-0.876559	-0.97921	0.15905
lcl|NC_000913.2_gene_713:0-4172	Expo	PEII	OK	28.6431	54.2048	0.920236	0.980486	0.1598
lcl|NC_000913.2_gene_2366:2-714	Expo	PEII	OK	17.0313	31.6731	0.895072	0.9375	0.16
lcl|NC_000913.2_gene_2122:0-1353	Expo	PEII	OK	19.1908	35.346	0.881129	0.992873	0.16015
lcl|NC_000913.2_gene_790:0-756	Expo	PEII	OK	7.5416	14.3307	0.926162	0.959653	0.16085
lcl|NC_000913.2_gene_298:3-711	Expo	PEII	OK	18.8902	36.4323	0.947583	0.998636	0.16085
lcl|NC_000913.2_gene_3245:0-1173	Expo	PEII	OK	52.0438	95.2428	0.871884	1.00059	0.16095
lcl|NC_000913.2_gene_3579:1-3114	Expo	PEII	OK	20.8623	40.0328	0.940287	1.01662	0.1611
lcl|NC_000913.2_gene_1756:0-300	Expo	PEII	OK	3771.34	1867.43	-1.01402	-0.943158	0.16115
lcl|NC_000913.2_gene_3559:0-1470	Expo	PEII	OK	512.446	244.282	-1.06885	-1.02307	0.1615
lcl|NC_000913.2_gene_3428:0-1182	Expo	PEII	OK	32.5611	59.82	0.87748	1.00068	0.1615
lcl|NC_000913.2_gene_4092:0-384	Expo	PEII	OK	27.0353	13.0438	-1.05148	-1.02438	0.16155
lcl|NC_000913.2_gene_1867:0-567	Expo	PEII	OK	38.6386	73.8494	0.934545	1.01973	0.16165
lcl|NC_000913.2_gene_810:0-1365	Expo	PEII	OK	108.07	215.122	0.993189	1.00046	0.162
lcl|NC_000913.2_gene_2172:12-3632	Expo	PEII	OK	6.1837	11.826	0.935422	1.01018	0.16275
lcl|NC_000913.2_gene_3242:0-294	Expo	PEII	OK	910.26	458.313	-0.989947	-0.97208	0.1629
lcl|NC_000913.2_gene_1743:0-1289	Expo	PEII	OK	2.87795	5.79787	1.01048	1.00382	0.16295
lcl|NC_000913.2_gene_2182:3-730	Expo	PEII	OK	30.6006	63.2001	1.04637	0.997282	0.16295
lcl|NC_000913.2_gene_2006:0-916	Expo	PEII	OK	12.4244	22.5716	0.861333	0.951119	0.1636
lcl|NC_000913.2_gene_1809:0-552	Expo	PEII	OK	822.038	437.191	-0.910941	-0.98314	0.1637
lcl|NC_000913.2_gene_2107:2-549	Expo	PEII	OK	5.50183	11.9341	1.1171	1.03661	0.1637
lcl|NC_000913.2_gene_863:0-378	Expo	PEII	OK	116.427	58.7539	-0.986666	-0.950235	0.1642
lcl|NC_000913.2_gene_1590:0-211	Expo	PEII	OK	128.096	271.335	1.08285	0.790865	0.16435
lcl|NC_000913.2_gene_2624:0-1557	Expo	PEII	OK	20.4414	37.2174	0.864487	0.968664	0.16445
lcl|NC_000913.2_gene_951:7-949	Expo	PEII	OK	2.54486	5.46262	1.10201	1.0163	0.1645
lcl|NC_000913.2_gene_3413:0-201	Expo	PEII	OK	209.753	100.023	-1.06835	-0.887332	0.1648
lcl|NC_000913.2_gene_4162:0-690	Expo	PEII	OK	138.942	74.8355	-0.892688	-1.00881	0.16505
lcl|NC_000913.2_gene_1303:0-591	Expo	PEII	OK	486.869	263.622	-0.885065	-0.92871	0.16505
lcl|NC_000913.2_gene_3953:0-709	Expo	PEII	OK	45.517	24.5912	-0.888267	-0.907321	0.1652
lcl|NC_000913.2_gene_1842:1-150	Expo	PEII	OK	29.5163	6.20044	-2.25107	-0.917512	0.16575
lcl|NC_000913.2_gene_1080:0-585	Expo	PEII	OK	229.835	127.054	-0.855156	-0.98067	0.1658
lcl|NC_000913.2_gene_1104:0-171	Expo	PEII	OK	6316.42	2607.48	-1.27645	-0.849264	0.16605
lcl|NC_000913.2_gene_2404:0-750	Expo	PEII	OK	264.832	146.137	-0.857756	-0.971722	0.16665
lcl|NC_000913.2_gene_4182:1-759	Expo	PEII	OK	7.47218	14.9323	0.99883	1.00652	0.16665
lcl|NC_000913.2_gene_2298:0-1629	Expo	PEII	OK	764.669	346.024	-1.14396	-0.896913	0.167
lcl|NC_000913.2_gene_3755:0-90	Expo	PEII	OK	2681.99	1083.47	-1.30764	-0.818949	0.16735
lcl|NC_000913.2_gene_3776:0-877	Expo	PEII	OK	42.7703	23.873	-0.841226	-0.931624	0.16745
lcl|NC_000913.2_gene_3447:0-1005	Expo	PEII	OK	361.713	190.91	-0.921951	-0.995629	0.1678
lcl|NC_000913.2_gene_4495:0-141	Expo	PEII	OK	1757.62	895.851	-0.972296	-1.15406	0.16795
lcl|NC_000913.2_gene_2290:13-3753	Expo	PEII	OK	9.45938	17.0392	0.849041	0.954557	0.1682
lcl|NC_000913.2_gene_4039:0-1374	Expo	PEII	OK	43.8452	79.9485	0.866651	0.973067	0.1684
lcl|NC_000913.2_gene_4277:0-1626	Expo	PEII	OK	14.3076	28.0358	0.970485	1.00311	0.16875
lcl|NC_000913.2_gene_4024:6-617	Expo	PEII	OK	8.50903	16.2547	0.933786	0.969932	0.16885
lcl|NC_000913.2_gene_2412:5-441	Expo	PEII	OK	11.8021	22.5823	0.936153	0.960389	0.16885
lcl|NC_000913.2_gene_3196:0-1153	Expo	PEII	OK	16.1645	29.0672	0.846567	0.94513	0.1691
lcl|NC_000913.2_gene_3795:0-750	Expo	PEII	OK	274.216	146.411	-0.905289	-0.962998	0.1692
lcl|NC_000913.2_gene_3161:0-306	Expo	PEII	OK	1072.85	595.91	-0.848283	-0.973997	0.1692
lcl|NC_000913.2_gene_2861:1-755	Expo	PEII	OK	101.074	56.2028	-0.846703	-0.955278	0.1694
lcl|NC_000913.2_gene_3869:0-882	Expo	PEII	OK	184.353	97.752	-0.915276	-0.986402	0.16965
lcl|NC_000913.2_gene_170:0-558	Expo	PEII	OK	1392.45	678.608	-1.03698	-0.996426	0.16985
lcl|NC_000913.2_gene_4300:0-963	Expo	PEII	OK	24.12	43.7449	0.858883	0.979335	0.1701
lcl|NC_000913.2_gene_2051:0-446	Expo	PEII	OK	14.1992	28.4696	1.00361	1.01949	0.17025
lcl|NC_000913.2_gene_359:0-803	Expo	PEII	OK	3.25445	6.5154	1.00144	0.972924	0.1708
lcl|NC_000913.2_gene_1660:0-1025	Expo	PEII	OK	78.6777	39.243	-1.00352	-0.981759	0.171
lcl|NC_000913.2_gene_1466:1-669	Expo	PEII	OK	117.71	65.771	-0.839709	-0.943285	0.171
lcl|NC_000913.2_gene_838:5-898	Expo	PEII	OK	3.36214	7.0835	1.07509	0.99683	0.17115
lcl|NC_000913.2_gene_1562:21-1101	Expo	PEII	OK	0.637506	1.74501	1.45272	1.04062	0.17115
lcl|NC_000913.2_gene_2244:0-228	Expo	PEII	OK	573.076	317.33	-0.85274	-1.00876	0.17155
lcl|NC_000913.2_gene_4470:0-1074	Expo	PEII	OK	24.9272	44.7231	0.843298	0.951529	0.17195
lcl|NC_000913.2_gene_688:1-801	Expo	PEII	OK	1005.39	467.991	-1.10321	-0.91806	0.17325
lcl|NC_000913.2_gene_3999:0-768	Expo	PEII	OK	1588.75	673.094	-1.23901	-0.984782	0.17345
lcl|NC_000913.2_gene_4368:0-248	Expo	PEII	OK	8.20178	18.8642	1.20164	0.933306	0.17385
lcl|NC_000913.2_gene_564:0-462	Expo	PEII	OK	64.6627	118.877	0.878469	0.948293	0.1739
lcl|NC_000913.2_gene_2554:3-414	Expo	PEII	OK	4.6394	10.1142	1.12438	1.0006	0.17395
lcl|NC_000913.2_gene_576:0-954	Expo	PEII	OK	871.802	425	-1.03654	-0.980588	0.1744
lcl|NC_000913.2_gene_3916:0-1641	Expo	PEII	OK	182.875	103.167	-0.825879	-0.930435	0.17475
lcl|NC_000913.2_gene_3802:3-1161	Expo	PEII	OK	6.30018	11.9084	0.918513	0.95773	0.175
lcl|NC_000913.2_gene_3091:1-582	Expo	PEII	OK	373.438	200.944	-0.894078	-0.96474	0.17505
lcl|NC_000913.2_gene_3891:0-825	Expo	PEII	OK	241.775	119.949	-1.01124	-0.977447	0.17525
lcl|NC_000913.2_gene_2268:0-1644	Expo	PEII	OK	21.0498	37.9304	0.849546	0.954509	0.17525
lcl|NC_000913.2_gene_1261:0-414	Expo	PEII	OK	10377.6	4507.54	-1.20306	-0.971545	0.1755
lcl|NC_000913.2_gene_4318:0-1022	Expo	PEII	OK	9.21042	18.2068	0.983136	0.991656	0.1755
lcl|NC_000913.2_gene_958:9-516	Expo	PEII	OK	6.56879	12.7857	0.960837	0.940342	0.17575
lcl|NC_000913.2_gene_3420:0-405	Expo	PEII	OK	245.383	136.079	-0.850595	-0.974648	0.1758
lcl|NC_000913.2_gene_1607:3-277	Expo	PEII	OK	3.96913	10.0033	1.33358	0.969531	0.176
lcl|NC_000913.2_gene_3670:67-430	Expo	PEII	OK	3.32749	0.771354	-2.10897	-1.07029	0.1761
lcl|NC_000913.2_gene_1275:0-296	Expo	PEII	OK	184.461	103.94	-0.827566	-0.906777	0.1761
lcl|NC_000913.2_gene_1088:0-405	Expo	PEII	OK	2953.22	1469.64	-1.00682	-0.977573	0.1776
lcl|NC_000913.2_gene_3309:0-1470	Expo	PEII	OK	158.352	89.3117	-0.826214	-0.929101	0.1776
lcl|NC_000913.2_gene_3958:3-1381	Expo	PEII	OK	6.34671	11.7442	0.887865	0.943772	0.17775
lcl|NC_000913.2_gene_1597:3-211	Expo	PEII	OK	32.7546	83.4697	1.34955	0.916604	0.17785
lcl|NC_000913.2_gene_4004:0-747	Expo	PEII	OK	370.668	209.737	-0.821547	-0.931291	0.178
lcl|NC_000913.2_gene_1748:0-1046	Expo	PEII	OK	59.8763	112.071	0.904356	0.971967	0.17815
lcl|NC_000913.2_gene_788:3-1038	Expo	PEII	OK	9.34596	17.6106	0.914029	0.958661	0.17855
lcl|NC_000913.2_gene_2191:0-584	Expo	PEII	OK	12.1267	23.269	0.940218	0.942953	0.17855
lcl|NC_000913.2_gene_4122:0-865	Expo	PEII	OK	141.53	76.0204	-0.896652	-0.960769	0.1787
lcl|NC_000913.2_gene_848:6-1329	Expo	PEII	OK	4.43906	8.26721	0.897146	0.932236	0.1787
lcl|NC_000913.2_gene_3318:0-471	Expo	PEII	OK	1168.36	621.237	-0.911273	-0.924153	0.17895
lcl|NC_000913.2_gene_2493:0-899	Expo	PEII	OK	249.838	137.004	-0.866772	-0.925723	0.1792
lcl|NC_000913.2_gene_1097:0-954	Expo	PEII	OK	2550.11	1173.43	-1.11983	-0.875052	0.17945
lcl|NC_000913.2_gene_1083:0-1536	Expo	PEII	OK	48.9116	89.0407	0.864288	0.935914	0.1797
lcl|NC_000913.2_gene_1912:1-603	Expo	PEII	OK	4.77859	10.1662	1.08912	0.993263	0.18
lcl|NC_000913.2_gene_1636:0-306	Expo	PEII	OK	109.299	59.8566	-0.868697	-0.907092	0.1801
lcl|NC_000913.2_gene_2673:0-483	Expo	PEII	OK	429.539	240.521	-0.836627	-0.965322	0.1801
lcl|NC_000913.2_gene_2563:0-1038	Expo	PEII	OK	25.2661	44.1646	0.805687	0.88677	0.1803
lcl|NC_000913.2_gene_2772:2-1130	Expo	PEII	OK	9.04385	16.0647	0.828885	0.915764	0.18055
lcl|NC_000913.2_gene_3948:6-108	Expo	PEII	OK	100.442	467.757	2.21939	1.58776	0.1806
lcl|NC_000913.2_gene_3578:1-1158	Expo	PEII	OK	13.3239	24.7063	0.890858	0.96346	0.18065
lcl|NC_000913.2_gene_2076:0-591	Expo	PEII	OK	50.9974	90.9539	0.834712	0.938961	0.1813
lcl|NC_000913.2_gene_1686:0-2013	Expo	PEII	OK	25.1547	43.949	0.805003	0.902914	0.18145
lcl|NC_000913.2_gene_206:0-801	Expo	PEII	OK	53.9287	28.9673	-0.89663	-0.936921	0.18165
lcl|NC_000913.2_gene_1964:0-657	Expo	PEII	OK	322.689	172.526	-0.903331	-0.966482	0.1818
lcl|NC_000913.2_gene_4337:3-714	Expo	PEII	OK	33.292	18.703	-0.831907	-0.928379	0.18195
lcl|NC_000913.2_gene_3443:6-1223	Expo	PEII	OK	4.39843	8.60231	0.967736	0.956845	0.182
lcl|NC_000913.2_gene_1070:0-573	Expo	PEII	OK	130.966	72.735	-0.84847	-0.958226	0.1821
lcl|NC_000913.2_gene_480:1-960	Expo	PEII	OK	158.394	86.9044	-0.866019	-0.937624	0.1822
lcl|NC_000913.2_gene_1014:1-1173	Expo	PEII	OK	2.39414	4.67297	0.96483	0.927025	0.1822
lcl|NC_000913.2_gene_2118:0-582	Expo	PEII	OK	458.089	247.169	-0.890128	-0.954752	0.1824
lcl|NC_000913.2_gene_1059:0-301	Expo	PEII	OK	82.9902	44.5433	-0.897733	-0.915813	0.1826
lcl|NC_000913.2_gene_1816:1-942	Expo	PEII	OK	4.40133	9.25098	1.07167	0.976987	0.1826
lcl|NC_000913.2_gene_2740:0-993	Expo	PEII	OK	808.043	392.277	-1.04256	-0.980618	0.18265
lcl|NC_000913.2_gene_2613:3-967	Expo	PEII	OK	3.64606	7.30311	1.00217	0.977278	0.1829
lcl|NC_000913.2_gene_2225:0-1130	Expo	PEII	OK	333.174	160.539	-1.05335	-0.890315	0.18315
lcl|NC_000913.2_gene_4179:1-557	Expo	PEII	OK	12.3243	22.7895	0.886861	0.923343	0.18315
lcl|NC_000913.2_gene_1480:0-1425	Expo	PEII	OK	15.5327	29.2191	0.911606	0.931812	0.18335
lcl|NC_000913.2_gene_3028:0-1255	Expo	PEII	OK	417.414	204.747	-1.02764	-0.960878	0.1834
lcl|NC_000913.2_gene_1034:3-830	Expo	PEII	OK	14.1817	29.212	1.04253	0.953064	0.18345
lcl|NC_000913.2_gene_3329:3-3099	Expo	PEII	OK	8.37204	14.8536	0.827162	0.933189	0.1835
lcl|NC_000913.2_gene_4362:0-330	Expo	PEII	OK	14.4582	30.082	1.05702	0.994394	0.1835
lcl|NC_000913.2_gene_130:8-902	Expo	PEII	OK	5.41191	10.7251	0.98678	0.966759	0.18405
lcl|NC_000913.2_gene_2923:2-390	Expo	PEII	OK	2.55311	0.405941	-2.65291	-1.3746	0.1844
lcl|NC_000913.2_gene_405:0-1296	Expo	PEII	OK	22.3823	39.8426	0.831956	0.928711	0.1846
lcl|NC_000913.2_gene_1837:0-255	Expo	PEII	OK	278.873	151.881	-0.876668	-0.994343	0.1847
lcl|NC_000913.2_gene_3785:0-141	Expo	PEII	OK	3233.96	1584.25	-1.0295	-0.713565	0.18485
lcl|NC_000913.2_gene_4406:0-549	Expo	PEII	OK	16724.7	7853.89	-1.0905	-0.88122	0.18575
lcl|NC_000913.2_gene_1900:1-1811	Expo	PEII	OK	165.47	79.7385	-1.05322	-0.919288	0.18575
lcl|NC_000913.2_gene_2611:1-998	Expo	PEII	OK	6.09048	11.1994	0.878793	0.92026	0.1859
lcl|NC_000913.2_gene_3516:0-1315	Expo	PEII	OK	32.2897	58.0704	0.84673	0.908071	0.1865
lcl|NC_000913.2_gene_3216:0-504	Expo	PEII	OK	377.541	215.968	-0.805816	-0.893281	0.1866
lcl|NC_000913.2_gene_2979:0-1233	Expo	PEII	OK	136.548	243.93	0.837056	0.884041	0.18665
lcl|NC_000913.2_gene_1042:1-1359	Expo	PEII	OK	15.727	28.5809	0.861805	0.895666	0.1867
lcl|NC_000913.2_gene_2390:1-552	Expo	PEII	OK	323.718	184.121	-0.814087	-0.901147	0.18685
lcl|NC_000913.2_gene_386:2-212	Expo	PEII	OK	71.8482	37.0559	-0.955251	-0.93054	0.187
lcl|NC_000913.2_gene_1899:0-642	Expo	PEII	OK	557.113	275.735	-1.01469	-0.951884	0.1875
lcl|NC_000913.2_gene_2957:0-711	Expo	PEII	OK	423.737	236.904	-0.838866	-0.887594	0.1876
lcl|NC_000913.2_gene_3246:0-965	Expo	PEII	OK	95.327	167.514	0.813323	0.921158	0.1879
lcl|NC_000913.2_gene_887:1-968	Expo	PEII	OK	1.83849	3.91097	1.08901	0.967326	0.1879
lcl|NC_000913.2_gene_2585:0-846	Expo	PEII	OK	868.777	430.2	-1.01398	-0.961096	0.1881
lcl|NC_000913.2_gene_563:1-498	Expo	PEII	OK	24.7867	45.0792	0.862896	0.929087	0.1881
lcl|NC_000913.2_gene_1066:0-375	Expo	PEII	OK	144.616	74.4577	-0.957734	-0.955154	0.18875
lcl|NC_000913.2_gene_3032:0-537	Expo	PEII	OK	10.6276	19.7392	0.893249	0.914251	0.18875
lcl|NC_000913.2_gene_1752:0-462	Expo	PEII	OK	154.117	85.9351	-0.842709	-0.954246	0.1889
lcl|NC_000913.2_gene_1593:21-533	Expo	PEII	OK	1.42557	4.09135	1.52103	1.01248	0.1891
lcl|NC_000913.2_gene_251:0-459	Expo	PEII	OK	81.0043	150.197	0.890791	0.961481	0.1892
lcl|NC_000913.2_gene_1016:3-600	Expo	PEII	OK	23.293	43.2567	0.893029	0.946587	0.18935
lcl|NC_000913.2_gene_4000:0-600	Expo	PEII	OK	56.9837	32.4029	-0.814427	-0.92039	0.1899
lcl|NC_000913.2_gene_2999:4-437	Expo	PEII	OK	3.18973	6.66842	1.06391	0.917613	0.19005
lcl|NC_000913.2_gene_554:2-456	Expo	PEII	OK	5.76879	11.292	0.968965	0.917428	0.1902
lcl|NC_000913.2_gene_1863:0-972	Expo	PEII	OK	5586.13	2625.5	-1.08926	-0.886744	0.19035
lcl|NC_000913.2_gene_490:0-2505	Expo	PEII	OK	403.978	189.97	-1.0885	-0.896938	0.19055
lcl|NC_000913.2_gene_3127:0-1014	Expo	PEII	OK	162.831	92.8903	-0.809776	-0.910487	0.19105
lcl|NC_000913.2_gene_3092:0-828	Expo	PEII	OK	825.795	425.552	-0.956449	-0.91895	0.1916
lcl|NC_000913.2_gene_1005:0-504	Expo	PEII	OK	118.516	227.366	0.939935	0.961461	0.19195
lcl|NC_000913.2_gene_2806:0-1050	Expo	PEII	OK	230.881	125.896	-0.874923	-0.939548	0.1924
lcl|NC_000913.2_gene_2973:0-579	Expo	PEII	OK	780.661	434.659	-0.844814	-0.915693	0.1925
lcl|NC_000913.2_gene_3723:0-864	Expo	PEII	OK	375.675	204.666	-0.876211	-0.891918	0.1932
lcl|NC_000913.2_gene_360:0-951	Expo	PEII	OK	4.99295	9.56722	0.938209	0.932833	0.19335
lcl|NC_000913.2_gene_2681:0-594	Expo	PEII	OK	800.566	420.795	-0.927905	-0.946549	0.19385
lcl|NC_000913.2_gene_329:2-602	Expo	PEII	OK	15.5067	8.46119	-0.873959	-0.902812	0.19455
lcl|NC_000913.2_gene_1108:0-735	Expo	PEII	OK	1692.3	787.699	-1.10327	-0.880606	0.19525
lcl|NC_000913.2_gene_78:0-1725	Expo	PEII	OK	10.4309	18.2156	0.804319	0.908644	0.19525
lcl|NC_000913.2_gene_4376:0-903	Expo	PEII	OK	157.685	84.2524	-0.904254	-0.897422	0.1953
lcl|NC_000913.2_gene_3444:3-1150	Expo	PEII	OK	3.1231	6.03	0.94918	0.946699	0.19555
lcl|NC_000913.2_gene_4331:0-2697	Expo	PEII	OK	148.063	354.301	1.25877	0.959812	0.19595
lcl|NC_000913.2_gene_2612:5-1512	Expo	PEII	OK	6.72547	12.8145	0.930069	0.938226	0.1961
lcl|NC_000913.2_gene_342:15-1160	Expo	PEII	OK	3.31103	6.30855	0.930027	0.923515	0.1963
lcl|NC_000913.2_gene_176:0-486	Expo	PEII	OK	2410.14	1090.69	-1.14388	-0.912752	0.1966
lcl|NC_000913.2_gene_1711:3-813	Expo	PEII	OK	13.5826	24.4724	0.849395	0.901516	0.19695
lcl|NC_000913.2_gene_3333:10-1104	Expo	PEII	OK	5.17839	9.87636	0.931476	0.934544	0.197
lcl|NC_000913.2_gene_84:0-1763	Expo	PEII	OK	233.287	131.221	-0.830103	-0.899625	0.1971
lcl|NC_000913.2_gene_2131:0-1248	Expo	PEII	OK	12.2037	21.1615	0.794122	0.885627	0.19765
lcl|NC_000913.2_gene_1267:0-921	Expo	PEII	OK	233.736	409.342	0.80843	0.843088	0.1981
lcl|NC_000913.2_gene_1406:0-234	Expo	PEII	OK	31.7969	64.0925	1.01127	0.901609	0.1982
lcl|NC_000913.2_gene_4474:0-780	Expo	PEII	OK	1381.07	660.396	-1.06438	-0.925052	0.1987
lcl|NC_000913.2_gene_2061:0-1167	Expo	PEII	OK	6.24559	11.0155	0.818625	0.844072	0.19895
lcl|NC_000913.2_gene_1844:0-639	Expo	PEII	OK	31.2998	17.9622	-0.801194	-0.887632	0.199
lcl|NC_000913.2_gene_40:42-1513	Expo	PEII	OK	2.80523	5.74839	1.03504	0.938051	0.2002
lcl|NC_000913.2_gene_1747:0-816	Expo	PEII	OK	209.916	119.429	-0.813659	-0.879825	0.20025
lcl|NC_000913.2_gene_1015:0-2546	Expo	PEII	OK	4.66297	8.4411	0.856181	0.917363	0.20035
lcl|NC_000913.2_gene_2073:0-1305	Expo	PEII	OK	61.6809	107.301	0.798766	0.919233	0.20045
lcl|NC_000913.2_gene_3074:2-927	Expo	PEII	OK	8.14578	15.4382	0.922375	0.927533	0.20045
lcl|NC_000913.2_gene_1037:0-1065	Expo	PEII	OK	65.7242	114.656	0.802818	0.920875	0.2007
lcl|NC_000913.2_gene_397:0-285	Expo	PEII	OK	2274.25	1274.96	-0.834942	-0.923017	0.20075
lcl|NC_000913.2_gene_2684:0-342	Expo	PEII	OK	1838.08	1028.78	-0.837266	-0.912519	0.20095
lcl|NC_000913.2_gene_3669:0-924	Expo	PEII	OK	6.36787	12.0896	0.924885	0.934596	0.201
lcl|NC_000913.2_gene_2468:24-823	Expo	PEII	OK	0.830836	2.10048	1.33809	0.978016	0.20105
lcl|NC_000913.2_gene_2023:1-798	Expo	PEII	OK	163.01	93.9353	-0.795222	-0.90928	0.2013
lcl|NC_000913.2_gene_1876:0-882	Expo	PEII	OK	895.212	458.872	-0.964136	-0.897565	0.2015
lcl|NC_000913.2_gene_868:0-477	Expo	PEII	OK	170.998	98.4267	-0.796862	-0.892787	0.2015
lcl|NC_000913.2_gene_3325:0-883	Expo	PEII	OK	5.59417	9.94846	0.83055	0.845174	0.2016
lcl|NC_000913.2_gene_133:4-1238	Expo	PEII	OK	9.10545	16.2594	0.836471	0.900458	0.20195
lcl|NC_000913.2_gene_2358:0-543	Expo	PEII	OK	231.072	133.291	-0.793766	-0.900277	0.202
lcl|NC_000913.2_gene_2914:57-420	Expo	PEII	OK	2.53123	0.643972	-1.97477	-0.961981	0.20225
lcl|NC_000913.2_gene_189:0-546	Expo	PEII	OK	164.219	94.4836	-0.797482	-0.90378	0.20225
lcl|NC_000913.2_gene_827:0-516	Expo	PEII	OK	8318.81	3679.78	-1.17676	-0.86869	0.20285
lcl|NC_000913.2_gene_2654:0-324	Expo	PEII	OK	245.806	448.254	0.866795	0.957196	0.20305
lcl|NC_000913.2_gene_4382:0-986	Expo	PEII	OK	180.652	99.3829	-0.862141	-0.91544	0.2032
lcl|NC_000913.2_gene_24:1-216	Expo	PEII	OK	41.4391	20.352	-1.02582	-0.896569	0.20325
lcl|NC_000913.2_gene_4297:0-621	Expo	PEII	OK	706.496	402.916	-0.810204	-0.866682	0.2033
lcl|NC_000913.2_gene_795:1-513	Expo	PEII	OK	179.486	102.219	-0.812207	-0.924774	0.2038
lcl|NC_000913.2_gene_2867:0-423	Expo	PEII	OK	206.396	120.049	-0.781795	-0.88704	0.2039
lcl|NC_000913.2_gene_1749:0-192	Expo	PEII	OK	89.6397	45.2202	-0.98717	-0.675967	0.20405
lcl|NC_000913.2_gene_75:0-1569	Expo	PEII	OK	15.9769	27.6785	0.792775	0.900053	0.2044
lcl|NC_000913.2_gene_2204:0-1011	Expo	PEII	OK	54.5855	102.445	0.908263	0.916508	0.2044
lcl|NC_000913.2_gene_3501:0-1038	Expo	PEII	OK	532.694	275.958	-0.948855	-0.898798	0.20475
lcl|NC_000913.2_gene_3647:6-989	Expo	PEII	OK	3.76635	7.17618	0.930049	0.926905	0.2048
lcl|NC_000913.2_gene_4172:5-1532	Expo	PEII	OK	6.83638	11.8375	0.792063	0.878223	0.205
lcl|NC_000913.2_gene_544:0-264	Expo	PEII	OK	4.8526	12.139	1.32281	1.02756	0.205
lcl|NC_000913.2_gene_429:0-591	Expo	PEII	OK	182.02	104.694	-0.797914	-0.901666	0.2056
lcl|NC_000913.2_gene_4261:0-951	Expo	PEII	OK	497.78	270.354	-0.880661	-0.900843	0.20565
lcl|NC_000913.2_gene_3481:0-2706	Expo	PEII	OK	1593.36	646.251	-1.30191	-0.959165	0.2057
lcl|NC_000913.2_gene_266:0-933	Expo	PEII	OK	109.359	62.6171	-0.804448	-0.91294	0.20595
lcl|NC_000913.2_gene_2420:9-363	Expo	PEII	OK	2.39672	6.01218	1.32683	0.93719	0.20595
lcl|NC_000913.2_gene_1978:0-414	Expo	PEII	OK	285.613	167.66	-0.768521	-0.841454	0.2061
lcl|NC_000913.2_gene_4116:0-1191	Expo	PEII	OK	1952.61	934.704	-1.06282	-0.849712	0.20615
lcl|NC_000913.2_gene_615:0-1089	Expo	PEII	OK	37.7539	68.2545	0.854301	0.914731	0.20615
lcl|NC_000913.2_gene_1616:7-759	Expo	PEII	OK	1.79183	3.64917	1.02613	0.898253	0.20655
lcl|NC_000913.2_gene_79:1-485	Expo	PEII	OK	13.6778	25.6443	0.906799	0.894004	0.2066
lcl|NC_000913.2_gene_1820:2-1075	Expo	PEII	OK	6.2992	11.5949	0.880252	0.892156	0.20685
lcl|NC_000913.2_gene_2756:0-93	Expo	PEII	OK	1259.09	490.283	-1.36069	-0.710449	0.20705
lcl|NC_000913.2_gene_3637:2-1323	Expo	PEII	OK	28.9331	16.1832	-0.838225	-0.893431	0.2073
lcl|NC_000913.2_gene_367:3-774	Expo	PEII	OK	12.6127	22.5942	0.84108	0.879672	0.20755
lcl|NC_000913.2_gene_323:0-1473	Expo	PEII	OK	118.618	211.469	0.83413	0.902827	0.2077
lcl|NC_000913.2_gene_92:0-921	Expo	PEII	OK	332.847	187.323	-0.829335	-0.889949	0.20805
lcl|NC_000913.2_gene_4248:0-3324	Expo	PEII	OK	27.1207	46.6528	0.782569	0.903345	0.20815
lcl|NC_000913.2_gene_2545:6-608	Expo	PEII	OK	2.44984	5.26047	1.1025	0.928411	0.20845
lcl|NC_000913.2_gene_3289:0-792	Expo	PEII	OK	400.803	228.339	-0.811717	-0.872405	0.2087
lcl|NC_000913.2_gene_2953:1-549	Expo	PEII	OK	178.28	98.88	-0.850397	-0.90984	0.209
lcl|NC_000913.2_gene_3094:0-630	Expo	PEII	OK	101.484	59.146	-0.778898	-0.877047	0.20915
lcl|NC_000913.2_gene_3084:0-393	Expo	PEII	OK	833.017	445.847	-0.901797	-0.921702	0.2096
lcl|NC_000913.2_gene_3592:1-930	Expo	PEII	OK	277.377	147.077	-0.915281	-0.890136	0.20975
lcl|NC_000913.2_gene_2352:0-651	Expo	PEII	OK	311.055	172.913	-0.847119	-0.902459	0.21015
lcl|NC_000913.2_gene_2647:0-370	Expo	PEII	OK	115.186	64.2852	-0.841408	-0.886913	0.2102
lcl|NC_000913.2_gene_2606:3-813	Expo	PEII	OK	23.9594	41.0697	0.777486	0.872589	0.2102
lcl|NC_000913.2_gene_3766:1-717	Expo	PEII	OK	5.43781	10.2494	0.914437	0.898073	0.2103
lcl|NC_000913.2_gene_4225:0-1302	Expo	PEII	OK	1587.59	807.715	-0.974924	-0.858656	0.2106
lcl|NC_000913.2_gene_2604:0-511	Expo	PEII	OK	29.5125	50.5824	0.777312	0.865791	0.21075
lcl|NC_000913.2_gene_669:0-909	Expo	PEII	OK	402.134	229.312	-0.810365	-0.876771	0.21085
lcl|NC_000913.2_gene_2353:0-495	Expo	PEII	OK	788.054	467.327	-0.753863	-0.848568	0.21085
lcl|NC_000913.2_gene_3217:0-524	Expo	PEII	OK	375.935	210.971	-0.833441	-0.889225	0.2109
lcl|NC_000913.2_gene_1928:0-392	Expo	PEII	OK	104.815	61.7407	-0.763551	-0.846731	0.21105
lcl|NC_000913.2_gene_551:1-551	Expo	PEII	OK	7.55223	14.3865	0.92974	0.915848	0.21105
lcl|NC_000913.2_gene_825:0-504	Expo	PEII	OK	9458.18	4001.62	-1.24098	-0.933862	0.2112
lcl|NC_000913.2_gene_2279:1-654	Expo	PEII	OK	3.58124	7.07466	0.982202	0.892806	0.21205
lcl|NC_000913.2_gene_870:4-1129	Expo	PEII	OK	4.61587	8.73999	0.92103	0.908399	0.2128
lcl|NC_000913.2_gene_1180:0-202	Expo	PEII	OK	44.2722	20.526	-1.10895	-1.11267	0.2129
lcl|NC_000913.2_gene_1712:3-786	Expo	PEII	OK	4.93128	9.28519	0.91297	0.910076	0.2129
lcl|NC_000913.2_gene_2264:0-493	Expo	PEII	OK	10.4508	19.3605	0.889497	0.900523	0.21355
lcl|NC_000913.2_gene_1875:1-1371	Expo	PEII	OK	9.44455	16.5868	0.81248	0.858115	0.2136
lcl|NC_000913.2_gene_3620:0-660	Expo	PEII	OK	206.837	118.183	-0.807473	-0.863022	0.2139
lcl|NC_000913.2_gene_1136:3-786	Expo	PEII	OK	3.82911	7.22194	0.915377	0.890943	0.2139
lcl|NC_000913.2_gene_1220:2-2865	Expo	PEII	OK	17.9937	31.9151	0.826745	0.891269	0.2143
lcl|NC_000913.2_gene_3640:0-1173	Expo	PEII	OK	11.4616	20.1307	0.812589	0.864049	0.2144
lcl|NC_000913.2_gene_2034:0-917	Expo	PEII	OK	8.88701	15.6543	0.816789	0.86082	0.2144
lcl|NC_000913.2_gene_4385:0-906	Expo	PEII	OK	33.6116	58.2534	0.793382	0.903519	0.21445
lcl|NC_000913.2_gene_3141:3-1426	Expo	PEII	OK	5.85332	10.9433	0.902725	0.863904	0.2147
lcl|NC_000913.2_gene_1522:0-1022	Expo	PEII	OK	2.91676	5.35471	0.876441	0.839713	0.21485
lcl|NC_000913.2_gene_3283:1-1128	Expo	PEII	OK	18.4638	31.7396	0.781587	0.885492	0.215
lcl|NC_000913.2_gene_1992:0-465	Expo	PEII	OK	1043.41	587.157	-0.82949	-0.866628	0.21525
lcl|NC_000913.2_gene_2004:0-1695	Expo	PEII	OK	29.1386	49.1254	0.753539	0.850775	0.21545
lcl|NC_000913.2_gene_1713:0-664	Expo	PEII	OK	5.65827	10.3736	0.874481	0.858757	0.21595
lcl|NC_000913.2_gene_491:0-926	Expo	PEII	OK	11.97	22.3608	0.901544	0.862515	0.2163
lcl|NC_000913.2_gene_4281:0-756	Expo	PEII	OK	65.4648	38.1688	-0.778326	-0.880672	0.2164
lcl|NC_000913.2_gene_3568:97-524	Expo	PEII	OK	2.13802	0.822608	-1.378	-0.853204	0.2169
lcl|NC_000913.2_gene_4398:0-257	Expo	PEII	OK	118.025	205.019	0.796663	0.895847	0.2169
lcl|NC_000913.2_gene_1575:0-2045	Expo	PEII	OK	89.2894	52.6234	-0.762784	-0.85757	0.21695
lcl|NC_000913.2_gene_4047:0-858	Expo	PEII	OK	253.039	142.55	-0.827892	-0.885366	0.2176
lcl|NC_000913.2_gene_1596:0-216	Expo	PEII	OK	305.111	555.508	0.864475	0.767862	0.2179
lcl|NC_000913.2_gene_3751:0-291	Expo	PEII	OK	48.3259	25.8066	-0.905058	-0.886692	0.2181
lcl|NC_000913.2_gene_2940:0-768	Expo	PEII	OK	102.415	59.8732	-0.774452	-0.876154	0.2181
lcl|NC_000913.2_gene_2685:0-291	Expo	PEII	OK	180.917	103.279	-0.808777	-0.835747	0.2182
lcl|NC_000913.2_gene_2196:1-948	Expo	PEII	OK	14.3489	25.2871	0.817462	0.876019	0.2183
lcl|NC_000913.2_gene_1771:0-669	Expo	PEII	OK	98.9362	58.1808	-0.765955	-0.881181	0.21845
lcl|NC_000913.2_gene_2950:1-1918	Expo	PEII	OK	7.84305	13.2808	0.759851	0.848089	0.2186
lcl|NC_000913.2_gene_2126:3-660	Expo	PEII	OK	3.24347	6.47257	0.996799	0.906262	0.2191
lcl|NC_000913.2_gene_1249:0-1538	Expo	PEII	OK	9.77779	17.181	0.813231	0.847182	0.21945
lcl|NC_000913.2_gene_3096:0-671	Expo	PEII	OK	1292.11	672.424	-0.942292	-0.896967	0.21995
lcl|NC_000913.2_gene_2927:0-1137	Expo	PEII	OK	22.6165	38.3351	0.761293	0.864355	0.2201
lcl|NC_000913.2_gene_1678:1-1275	Expo	PEII	OK	225.059	136.171	-0.724888	-0.804827	0.22015
lcl|NC_000913.2_gene_4180:0-1135	Expo	PEII	OK	6.099	10.891	0.836488	0.863637	0.2202
lcl|NC_000913.2_gene_1086:0-660	Expo	PEII	OK	511.818	283.037	-0.854642	-0.881799	0.2204
lcl|NC_000913.2_gene_1542:6-201	Expo	PEII	OK	3.11663	11.2543	1.85242	0.927647	0.22045
lcl|NC_000913.2_gene_3471:0-226	Expo	PEII	OK	211.602	120.768	-0.809117	-0.830351	0.2205
lcl|NC_000913.2_gene_1260:0-909	Expo	PEII	OK	323.052	188.996	-0.773406	-0.815013	0.2209
lcl|NC_000913.2_gene_1852:0-581	Expo	PEII	OK	138.588	79.5173	-0.801459	-0.83087	0.22105
lcl|NC_000913.2_gene_3152:0-1244	Expo	PEII	OK	72.2693	123.566	0.773823	0.881883	0.22105
lcl|NC_000913.2_gene_4115:0-1543	Expo	PEII	OK	292.266	160.214	-0.867281	-0.821034	0.2213
lcl|NC_000913.2_gene_4332:0-386	Expo	PEII	OK	2676	1501.13	-0.834032	-0.858536	0.22145
lcl|NC_000913.2_gene_3548:43-1135	Expo	PEII	OK	3.17779	5.95602	0.906322	0.88579	0.22205
lcl|NC_000913.2_gene_4094:0-927	Expo	PEII	OK	21.7516	36.5436	0.748496	0.839931	0.22255
lcl|NC_000913.2_gene_3271:0-654	Expo	PEII	OK	255.33	150.394	-0.763621	-0.880589	0.22265
lcl|NC_000913.2_gene_3008:2-498	Expo	PEII	OK	19.9836	35.464	0.827535	0.86488	0.2227
lcl|NC_000913.2_gene_3459:0-2553	Expo	PEII	OK	25.6088	43.7161	0.771525	0.887432	0.2231
lcl|NC_000913.2_gene_3239:0-849	Expo	PEII	OK	115.083	68.295	-0.752824	-0.834052	0.2234
lcl|NC_000913.2_gene_956:7-1071	Expo	PEII	OK	7.59172	13.4422	0.824271	0.858593	0.2236
lcl|NC_000913.2_gene_3016:0-567	Expo	PEII	OK	265.831	157.568	-0.754534	-0.854723	0.2242
lcl|NC_000913.2_gene_730:2-729	Expo	PEII	OK	4.95177	9.12902	0.882516	0.854933	0.2242
lcl|NC_000913.2_gene_1987:0-996	Expo	PEII	OK	770.282	385.683	-0.997973	-0.898107	0.22445
lcl|NC_000913.2_gene_2284:2-1645	Expo	PEII	OK	6.68648	11.768	0.815553	0.864315	0.2245
lcl|NC_000913.2_gene_515:20-875	Expo	PEII	OK	2.65819	4.99504	0.910054	0.86925	0.22485
lcl|NC_000913.2_gene_4369:0-1040	Expo	PEII	OK	13.0712	22.0638	0.755289	0.844527	0.22515
lcl|NC_000913.2_gene_3421:0-633	Expo	PEII	OK	3853.3	1826.62	-1.07692	-0.852346	0.2255
lcl|NC_000913.2_gene_1346:1-1080	Expo	PEII	OK	1.95433	3.64076	0.897565	0.856433	0.2258
lcl|NC_000913.2_gene_333:0-921	Expo	PEII	OK	8.34631	14.6002	0.806774	0.84654	0.22585
lcl|NC_000913.2_gene_2049:1-3120	Expo	PEII	OK	75.0927	156.726	1.0615	0.862915	0.2259
lcl|NC_000913.2_gene_3867:1-1263	Expo	PEII	OK	236.979	137.43	-0.786062	-0.846125	0.22595
lcl|NC_000913.2_gene_1344:1-2267	Expo	PEII	OK	4.13599	7.28123	0.815951	0.856802	0.2262
lcl|NC_000913.2_gene_3200:5-791	Expo	PEII	OK	4.11067	8.1117	0.980631	0.891925	0.2262
lcl|NC_000913.2_gene_569:0-195	Expo	PEII	OK	13.3508	32.13	1.26699	1.09169	0.22635
lcl|NC_000913.2_gene_2229:0-1466	Expo	PEII	OK	208.652	106.041	-0.976484	-0.8352	0.22655
lcl|NC_000913.2_gene_2605:1-319	Expo	PEII	OK	20.1992	37.432	0.889978	0.887944	0.2267
lcl|NC_000913.2_gene_4392:6-1314	Expo	PEII	OK	8.42747	15.6558	0.893529	0.887713	0.2269
lcl|NC_000913.2_gene_3469:0-477	Expo	PEII	OK	108.252	64.4503	-0.748131	-0.842388	0.2272
lcl|NC_000913.2_gene_3374:0-255	Expo	PEII	OK	12910.4	5069.37	-1.34865	-0.700655	0.2278
lcl|NC_000913.2_gene_1003:0-306	Expo	PEII	OK	68.5159	119.913	0.807479	0.844052	0.2279
lcl|NC_000913.2_gene_2741:1-1178	Expo	PEII	OK	17.2316	29.828	0.791609	0.861881	0.228
lcl|NC_000913.2_gene_4435:0-1043	Expo	PEII	OK	28.0313	15.9023	-0.8178	-0.858769	0.2281
lcl|NC_000913.2_gene_1776:0-2262	Expo	PEII	OK	61.0269	113.203	0.891395	0.778874	0.2302
lcl|NC_000913.2_gene_4158:9-1650	Expo	PEII	OK	2.04307	4.03277	0.981028	0.880448	0.2304
lcl|NC_000913.2_gene_485:0-1653	Expo	PEII	OK	134.569	81.1035	-0.73051	-0.82719	0.2318
lcl|NC_000913.2_gene_2240:0-696	Expo	PEII	OK	284.253	165.083	-0.783989	-0.848504	0.23195
lcl|NC_000913.2_gene_430:0-912	Expo	PEII	OK	283.146	171.785	-0.72094	-0.81354	0.23205
lcl|NC_000913.2_gene_1805:0-1344	Expo	PEII	OK	92.94	164.435	0.823145	0.855138	0.23255
lcl|NC_000913.2_gene_3870:0-674	Expo	PEII	OK	128.689	76.4823	-0.750686	-0.84901	0.23315
lcl|NC_000913.2_gene_2700:1-821	Expo	PEII	OK	2.19312	4.31456	0.976232	0.875868	0.2334
lcl|NC_000913.2_gene_2942:0-3081	Expo	PEII	OK	74.7438	38.6104	-0.952963	-0.814032	0.23345
lcl|NC_000913.2_gene_4082:0-696	Expo	PEII	OK	103.437	175.704	0.764393	0.861823	0.2337
lcl|NC_000913.2_gene_136:3-560	Expo	PEII	OK	3.5916	6.83633	0.928596	0.827949	0.23385
lcl|NC_000913.2_gene_122:0-2390	Expo	PEII	OK	73.0787	125.85	0.78418	0.841459	0.234
lcl|NC_000913.2_gene_2821:2-1496	Expo	PEII	OK	2.86194	4.96432	0.7946	0.820923	0.23445
lcl|NC_000913.2_gene_4174:0-891	Expo	PEII	OK	118.838	72.0135	-0.722653	-0.81362	0.2346
lcl|NC_000913.2_gene_3477:0-576	Expo	PEII	OK	875.057	515.418	-0.763633	-0.827587	0.23465
lcl|NC_000913.2_gene_889:1-898	Expo	PEII	OK	19.6891	32.635	0.729019	0.813931	0.2347
lcl|NC_000913.2_gene_4317:0-1503	Expo	PEII	OK	28.657	51.27	0.839226	0.84777	0.23545
lcl|NC_000913.2_gene_535:12-528	Expo	PEII	OK	2.96278	5.77167	0.962037	0.83198	0.23555
lcl|NC_000913.2_gene_1340:0-841	Expo	PEII	OK	4.42907	8.51946	0.94376	0.880463	0.2356
lcl|NC_000913.2_gene_4295:0-402	Expo	PEII	OK	24.6923	42.2388	0.774509	0.79843	0.2358
lcl|NC_000913.2_gene_3628:0-846	Expo	PEII	OK	9.05795	16.2236	0.840836	0.828866	0.23585
lcl|NC_000913.2_gene_1019:327-1256	Expo	PEII	OK	2.564	1.20065	-1.09458	-0.814171	0.23675
lcl|NC_000913.2_gene_314:0-592	Expo	PEII	OK	6.15833	12.0183	0.964625	0.881497	0.23735
lcl|NC_000913.2_gene_4028:7-1079	Expo	PEII	OK	2.86136	5.2614	0.878743	0.851893	0.2376
lcl|NC_000913.2_gene_3342:0-555	Expo	PEII	OK	459.666	279.225	-0.719157	-0.808293	0.23765
lcl|NC_000913.2_gene_2405:0-927	Expo	PEII	OK	9.39675	16.7077	0.830277	0.823278	0.2377
lcl|NC_000913.2_gene_1846:0-1086	Expo	PEII	OK	26.5656	47.2355	0.830313	0.862635	0.2378
lcl|NC_000913.2_gene_1377:86-1236	Expo	PEII	OK	11.9603	6.98485	-0.775954	-0.80737	0.2384
lcl|NC_000913.2_gene_3518:0-761	Expo	PEII	OK	9.33459	16.2591	0.800589	0.835769	0.2385
lcl|NC_000913.2_gene_2037:3-1080	Expo	PEII	OK	25.6098	41.9072	0.710502	0.800394	0.23875
lcl|NC_000913.2_gene_3135:0-1521	Expo	PEII	OK	368.482	190.249	-0.953705	-0.807072	0.2393
lcl|NC_000913.2_gene_3061:0-1119	Expo	PEII	OK	586.595	339.876	-0.787354	-0.807654	0.2396
lcl|NC_000913.2_gene_571:0-306	Expo	PEII	OK	7.22222	14.5817	1.01364	0.865194	0.2397
lcl|NC_000913.2_gene_4296:0-639	Expo	PEII	OK	533.337	314.6	-0.761529	-0.820752	0.2404
lcl|NC_000913.2_gene_1099:0-320	Expo	PEII	OK	279.364	167.849	-0.734983	-0.811716	0.2405
lcl|NC_000913.2_gene_3400:1-195	Expo	PEII	OK	139.931	75.8771	-0.882981	-0.739025	0.24075
lcl|NC_000913.2_gene_2782:2-1709	Expo	PEII	OK	6.20928	10.6038	0.772087	0.804966	0.24125
lcl|NC_000913.2_gene_1317:3-353	Expo	PEII	OK	33.8874	19.0584	-0.830326	-0.798943	0.24205
lcl|NC_000913.2_gene_3147:0-1135	Expo	PEII	OK	32.6822	54.0491	0.725766	0.821605	0.24225
lcl|NC_000913.2_gene_2546:7-2014	Expo	PEII	OK	4.96222	8.54736	0.784491	0.818969	0.2424
lcl|NC_000913.2_gene_178:0-456	Expo	PEII	OK	807.179	456.563	-0.822076	-0.831406	0.24315
lcl|NC_000913.2_gene_1878:0-699	Expo	PEII	OK	1096.97	636.648	-0.784955	-0.785603	0.24345
lcl|NC_000913.2_gene_393:1-459	Expo	PEII	OK	153.086	89.2138	-0.779	-0.807245	0.2435
lcl|NC_000913.2_gene_80:0-1005	Expo	PEII	OK	653.3	377.508	-0.791237	-0.808084	0.2444
lcl|NC_000913.2_gene_3825:2-444	Expo	PEII	OK	385.486	230.847	-0.739743	-0.840482	0.2446
lcl|NC_000913.2_gene_2063:0-228	Expo	PEII	OK	88.3358	151.686	0.780016	0.811924	0.2484
lcl|NC_000913.2_gene_3175:0-2288	Expo	PEII	OK	48.3243	29.711	-0.70175	-0.801407	0.24915
lcl|NC_000913.2_gene_2865:0-1776	Expo	PEII	OK	129.992	76.1448	-0.771605	-0.834532	0.24945
lcl|NC_000913.2_gene_2479:0-510	Expo	PEII	OK	951.979	569.878	-0.740278	-0.786884	0.24955
lcl|NC_000913.2_gene_4245:1-1502	Expo	PEII	OK	24.1764	39.8482	0.720913	0.816189	0.2499
lcl|NC_000913.2_gene_2894:0-531	Expo	PEII	OK	865.614	524.057	-0.724	-0.751973	0.25
lcl|NC_000913.2_gene_3348:1-1125	Expo	PEII	OK	44.3226	26.5685	-0.738324	-0.777667	0.2504
lcl|NC_000913.2_gene_2321:0-858	Expo	PEII	OK	309.677	186.146	-0.734329	-0.773961	0.2504
lcl|NC_000913.2_gene_303:16-589	Expo	PEII	OK	2.50949	4.98585	0.990446	0.820481	0.2504
lcl|NC_000913.2_gene_1142:1-1227	Expo	PEII	OK	102.26	61.5528	-0.732342	-0.827091	0.25045
lcl|NC_000913.2_gene_776:0-774	Expo	PEII	OK	355.319	204.639	-0.796036	-0.778595	0.25055
lcl|NC_000913.2_gene_1988:0-687	Expo	PEII	OK	594.103	344.18	-0.787548	-0.807663	0.25075
lcl|NC_000913.2_gene_214:0-729	Expo	PEII	OK	103.694	62.3099	-0.734796	-0.826212	0.25135
lcl|NC_000913.2_gene_2008:0-466	Expo	PEII	OK	33.548	54.9041	0.710688	0.791461	0.25135
lcl|NC_000913.2_gene_2104:0-480	Expo	PEII	OK	10.7644	20.0319	0.896037	0.841306	0.25175
lcl|NC_000913.2_gene_2095:0-894	Expo	PEII	OK	562.469	331.405	-0.763177	-0.765169	0.2531
lcl|NC_000913.2_gene_3143:4-2348	Expo	PEII	OK	10.2484	17.2904	0.754571	0.799958	0.2531
lcl|NC_000913.2_gene_1428:6-775	Expo	PEII	OK	2.24651	4.86191	1.11384	0.86693	0.25315
lcl|NC_000913.2_gene_1764:0-1893	Expo	PEII	OK	1.90359	3.41155	0.841706	0.833803	0.2533
lcl|NC_000913.2_gene_3286:2-690	Expo	PEII	OK	251.582	131.463	-0.936375	-0.787935	0.25355
lcl|NC_000913.2_gene_1062:0-1158	Expo	PEII	OK	12.0397	19.7043	0.710711	0.791722	0.25355
lcl|NC_000913.2_gene_261:0-1152	Expo	PEII	OK	31.5555	19.6697	-0.681921	-0.760703	0.2539
lcl|NC_000913.2_gene_1972:0-720	Expo	PEII	OK	3140.05	1575.06	-0.995384	-0.809855	0.2541
lcl|NC_000913.2_gene_4095:0-1599	Expo	PEII	OK	70.5192	115.487	0.711641	0.753583	0.2541
lcl|NC_000913.2_gene_2631:0-381	Expo	PEII	OK	119.654	67.7559	-0.820446	-0.803444	0.25425
lcl|NC_000913.2_gene_4381:1-504	Expo	PEII	OK	44.2448	72.0671	0.703832	0.791837	0.2543
lcl|NC_000913.2_gene_1862:0-1557	Expo	PEII	OK	176.754	109.867	-0.685985	-0.772692	0.25445
lcl|NC_000913.2_gene_1641:0-1035	Expo	PEII	OK	9.7038	16.4497	0.761437	0.790622	0.2548
lcl|NC_000913.2_gene_150:1-878	Expo	PEII	OK	39.4619	22.1801	-0.831191	-0.789784	0.255
lcl|NC_000913.2_gene_2266:0-489	Expo	PEII	OK	299.729	185.353	-0.693383	-0.787923	0.2553
lcl|NC_000913.2_gene_3513:0-1071	Expo	PEII	OK	28.4368	47.7038	0.746343	0.808571	0.2553
lcl|NC_000913.2_gene_1285:0-1194	Expo	PEII	OK	131.932	222.861	0.756349	0.827142	0.2554
lcl|NC_000913.2_gene_921:0-683	Expo	PEII	OK	24.4914	14.7229	-0.734214	-0.776107	0.25545
lcl|NC_000913.2_gene_3139:3-3090	Expo	PEII	OK	11.893	19.5349	0.71595	0.808852	0.25555
lcl|NC_000913.2_gene_1141:0-1132	Expo	PEII	OK	66.5828	112.923	0.762125	0.823154	0.2568
lcl|NC_000913.2_gene_2996:5-966	Expo	PEII	OK	2.63148	4.89843	0.896444	0.803591	0.2569
lcl|NC_000913.2_gene_3715:0-168	Expo	PEII	OK	3516.64	1588.3	-1.14671	-0.575228	0.25715
lcl|NC_000913.2_gene_3330:1-219	Expo	PEII	OK	18.0079	7.81911	-1.20355	-0.859065	0.2572
lcl|NC_000913.2_gene_3651:2-986	Expo	PEII	OK	2.56215	4.66619	0.864889	0.788333	0.2574
lcl|NC_000913.2_gene_2850:0-1338	Expo	PEII	OK	10.6079	18.7034	0.818166	0.819981	0.2575
lcl|NC_000913.2_gene_2851:1-1351	Expo	PEII	OK	12.6483	21.7485	0.781967	0.789366	0.25755
lcl|NC_000913.2_gene_3887:0-942	Expo	PEII	OK	707.444	416.33	-0.764888	-0.782896	0.2579
lcl|NC_000913.2_gene_2074:0-1068	Expo	PEII	OK	65.5842	107.902	0.718307	0.814649	0.258
lcl|NC_000913.2_gene_609:0-1610	Expo	PEII	OK	40.4721	23.5889	-0.77882	-0.761386	0.25845
lcl|NC_000913.2_gene_1305:0-309	Expo	PEII	OK	194.177	110.488	-0.813482	-0.794602	0.2586
lcl|NC_000913.2_gene_3875:0-735	Expo	PEII	OK	63.072	39.0864	-0.690332	-0.771391	0.25895
lcl|NC_000913.2_gene_3570:0-567	Expo	PEII	OK	268.143	164.392	-0.705861	-0.74798	0.25905
lcl|NC_000913.2_gene_3476:3-684	Expo	PEII	OK	110.821	67.5352	-0.714524	-0.80763	0.25915
lcl|NC_000913.2_gene_716:6-545	Expo	PEII	OK	5.47946	2.51204	-1.12517	-0.829244	0.25925
lcl|NC_000913.2_gene_1479:7-794	Expo	PEII	OK	7.81326	15.0274	0.9436	0.838668	0.25955
lcl|NC_000913.2_gene_822:0-723	Expo	PEII	OK	87.8617	145.936	0.732026	0.78015	0.25995
lcl|NC_000913.2_gene_3167:1-356	Expo	PEII	OK	4.01358	8.17348	1.02606	0.828028	0.25995
lcl|NC_000913.2_gene_354:0-1076	Expo	PEII	OK	48.7562	78.4376	0.685959	0.765784	0.26005
lcl|NC_000913.2_gene_2419:0-534	Expo	PEII	OK	1.48379	3.01258	1.02171	0.78179	0.26075
lcl|NC_000913.2_gene_642:0-966	Expo	PEII	OK	534.271	311.774	-0.777069	-0.780552	0.26085
lcl|NC_000913.2_gene_3011:0-951	Expo	PEII	OK	264.318	164.048	-0.68816	-0.781429	0.2613
lcl|NC_000913.2_gene_623:0-429	Expo	PEII	OK	3773.15	2153.46	-0.809108	-0.77807	0.26135
lcl|NC_000913.2_gene_1075:0-245	Expo	PEII	OK	536.081	326.425	-0.715696	-0.846161	0.26145
lcl|NC_000913.2_gene_32:0-1148	Expo	PEII	OK	24.6895	41.4492	0.747449	0.789269	0.26195
lcl|NC_000913.2_gene_2456:1-2186	Expo	PEII	OK	30.9444	50.0855	0.694715	0.791874	0.2621
lcl|NC_000913.2_gene_4437:3-342	Expo	PEII	OK	32.733	57.3379	0.808742	0.805628	0.26275
lcl|NC_000913.2_gene_3594:0-1287	Expo	PEII	OK	552.084	332.564	-0.731253	-0.728459	0.2628
lcl|NC_000913.2_gene_1219:0-1918	Expo	PEII	OK	21.1093	34.3112	0.700804	0.801788	0.263
lcl|NC_000913.2_gene_950:1-1125	Expo	PEII	OK	3.17974	5.64732	0.828658	0.81801	0.26315
lcl|NC_000913.2_gene_1024:7-1329	Expo	PEII	OK	4.60906	8.0834	0.810488	0.805888	0.2634
lcl|NC_000913.2_gene_2275:0-651	Expo	PEII	OK	1152.01	691.958	-0.7354	-0.731565	0.26395
lcl|NC_000913.2_gene_4355:3-557	Expo	PEII	OK	8.13492	14.5433	0.838153	0.819922	0.26395
lcl|NC_000913.2_gene_2190:0-933	Expo	PEII	OK	100.036	61.0507	-0.712443	-0.80258	0.2643
lcl|NC_000913.2_gene_2811:1-606	Expo	PEII	OK	11.9318	19.9539	0.74186	0.767605	0.26435
lcl|NC_000913.2_gene_60:0-693	Expo	PEII	OK	10.693	17.9268	0.745454	0.774561	0.2644
lcl|NC_000913.2_gene_4080:0-591	Expo	PEII	OK	215.902	136.205	-0.664597	-0.731557	0.2645
lcl|NC_000913.2_gene_1201:1-420	Expo	PEII	OK	135.055	232.311	0.782512	0.805975	0.2645
lcl|NC_000913.2_gene_2370:0-566	Expo	PEII	OK	40.4829	67.794	0.743846	0.795417	0.2647
lcl|NC_000913.2_gene_2552:4-546	Expo	PEII	OK	10.5041	18.115	0.786228	0.792893	0.2648
lcl|NC_000913.2_gene_4110:4-2097	Expo	PEII	OK	5.08916	8.46788	0.734574	0.785263	0.26495
lcl|NC_000913.2_gene_1810:1-1856	Expo	PEII	OK	162.014	98.0631	-0.724334	-0.766886	0.2656
lcl|NC_000913.2_gene_3822:0-381	Expo	PEII	OK	443.903	254.469	-0.802758	-0.78881	0.26575
lcl|NC_000913.2_gene_2597:0-741	Expo	PEII	OK	1030.21	575.289	-0.840582	-0.799406	0.2659
lcl|NC_000913.2_gene_2941:0-576	Expo	PEII	OK	184.263	111.119	-0.729669	-0.801662	0.2662
lcl|NC_000913.2_gene_1462:0-540	Expo	PEII	OK	94.5774	58.692	-0.688331	-0.777727	0.26625
lcl|NC_000913.2_gene_115:3-1851	Expo	PEII	OK	16.122	27.1993	0.754545	0.806125	0.2664
lcl|NC_000913.2_gene_3297:0-1368	Expo	PEII	OK	134.673	83.4517	-0.690449	-0.787668	0.26645
lcl|NC_000913.2_gene_1930:0-1149	Expo	PEII	OK	107.744	64.9382	-0.730471	-0.799421	0.26695
lcl|NC_000913.2_gene_1304:1-763	Expo	PEII	OK	71.3759	44.2102	-0.691057	-0.784824	0.267
lcl|NC_000913.2_gene_219:7-273	Expo	PEII	OK	7.23764	15.5809	1.10619	0.889707	0.2674
lcl|NC_000913.2_gene_2616:0-1254	Expo	PEII	OK	1299.27	708.183	-0.875506	-0.766861	0.2682
lcl|NC_000913.2_gene_932:0-182	Expo	PEII	OK	342.52	179.428	-0.932786	-0.730062	0.26835
lcl|NC_000913.2_gene_4339:0-453	Expo	PEII	OK	76.2551	47.7023	-0.676774	-0.766344	0.2686
lcl|NC_000913.2_gene_3828:0-1452	Expo	PEII	OK	41.8292	67.9766	0.700528	0.792702	0.2691
lcl|NC_000913.2_gene_81:0-458	Expo	PEII	OK	409.601	247.863	-0.724675	-0.755106	0.2695
lcl|NC_000913.2_gene_837:0-2432	Expo	PEII	OK	13.0353	20.9141	0.682046	0.764425	0.2695
lcl|NC_000913.2_gene_3158:0-663	Expo	PEII	OK	217.834	134.567	-0.694907	-0.788843	0.2698
lcl|NC_000913.2_gene_2459:0-345	Expo	PEII	OK	636.818	390.076	-0.707126	-0.759822	0.2708
lcl|NC_000913.2_gene_4062:0-429	Expo	PEII	OK	5002.95	2787.29	-0.843916	-0.727399	0.2709
lcl|NC_000913.2_gene_199:0-576	Expo	PEII	OK	157.43	96.5802	-0.704913	-0.795388	0.27105
lcl|NC_000913.2_gene_3509:1-283	Expo	PEII	OK	6.88142	13.6774	0.991013	0.800229	0.2712
lcl|NC_000913.2_gene_1284:0-807	Expo	PEII	OK	193.307	305.05	0.658154	0.743167	0.27195
lcl|NC_000913.2_gene_2603:5-1358	Expo	PEII	OK	20.0055	33.0862	0.725832	0.785302	0.27215
lcl|NC_000913.2_gene_714:42-298	Expo	PEII	OK	6.37937	2.28069	-1.48394	-0.722164	0.27235
lcl|NC_000913.2_gene_1903:0-1443	Expo	PEII	OK	760.116	437.33	-0.797499	-0.762297	0.27265
lcl|NC_000913.2_gene_3719:0-456	Expo	PEII	OK	244.019	150.327	-0.698893	-0.787746	0.2729
lcl|NC_000913.2_gene_695:0-531	Expo	PEII	OK	350.636	206.809	-0.761675	-0.773581	0.273
lcl|NC_000913.2_gene_3572:1-648	Expo	PEII	OK	3.39738	6.16941	0.86071	0.773671	0.273
lcl|NC_000913.2_gene_4384:2-1967	Expo	PEII	OK	38.4085	61.7969	0.686107	0.792006	0.27305
lcl|NC_000913.2_gene_4446:0-1655	Expo	PEII	OK	1171.12	483.685	-1.27575	-0.7703	0.2734
lcl|NC_000913.2_gene_94:0-1263	Expo	PEII	OK	137.403	86.4486	-0.668495	-0.745672	0.2736
lcl|NC_000913.2_gene_1940:0-888	Expo	PEII	OK	637.541	368.907	-0.789263	-0.755699	0.2737
lcl|NC_000913.2_gene_927:0-285	Expo	PEII	OK	831.791	520.312	-0.676843	-0.776823	0.274
lcl|NC_000913.2_gene_2418:0-822	Expo	PEII	OK	6.89411	11.448	0.731657	0.748153	0.27415
lcl|NC_000913.2_gene_2257:1-623	Expo	PEII	OK	47.1976	28.3608	-0.734815	-0.779142	0.27435
lcl|NC_000913.2_gene_1629:0-855	Expo	PEII	OK	32.0643	20.1656	-0.669071	-0.749343	0.27435
lcl|NC_000913.2_gene_19:0-1167	Expo	PEII	OK	150.096	87.3425	-0.781133	-0.771341	0.2744
lcl|NC_000913.2_gene_3499:0-995	Expo	PEII	OK	222.087	141.555	-0.649768	-0.725709	0.2745
lcl|NC_000913.2_gene_626:0-807	Expo	PEII	OK	205.242	128.078	-0.680301	-0.782951	0.2752
lcl|NC_000913.2_gene_904:0-495	Expo	PEII	OK	861.662	529.337	-0.702935	-0.74419	0.27535
lcl|NC_000913.2_gene_263:1-1107	Expo	PEII	OK	24.982	39.9298	0.676575	0.767117	0.27555
lcl|NC_000913.2_gene_3655:0-695	Expo	PEII	OK	14.9568	24.6325	0.719764	0.757153	0.2757
lcl|NC_000913.2_gene_3213:0-518	Expo	PEII	OK	26.5605	45.0104	0.760978	0.779716	0.27575
lcl|NC_000913.2_gene_2142:1-301	Expo	PEII	OK	4.28658	8.91449	1.05632	0.737611	0.276
lcl|NC_000913.2_gene_4187:6-726	Expo	PEII	OK	2.97597	5.49109	0.883732	0.784472	0.2762
lcl|NC_000913.2_gene_2267:0-1646	Expo	PEII	OK	43.9173	69.926	0.671039	0.7586	0.27675
lcl|NC_000913.2_gene_13:0-1917	Expo	PEII	OK	2380.66	1228.46	-0.954509	-0.751684	0.277
lcl|NC_000913.2_gene_3050:48-678	Expo	PEII	OK	1.72464	3.41606	0.986038	0.796196	0.2771
lcl|NC_000913.2_gene_528:1-508	Expo	PEII	OK	29.0327	48.2748	0.733594	0.761143	0.2774
lcl|NC_000913.2_gene_1675:0-1503	Expo	PEII	OK	122.308	231.138	0.918234	0.773529	0.27835
lcl|NC_000913.2_gene_3983:0-825	Expo	PEII	OK	5.04999	8.80911	0.802716	0.786516	0.2785
lcl|NC_000913.2_gene_3711:0-1033	Expo	PEII	OK	109.728	66.681	-0.718589	-0.767911	0.27875
lcl|NC_000913.2_gene_808:0-999	Expo	PEII	OK	256.035	155.857	-0.716117	-0.766339	0.2788
lcl|NC_000913.2_gene_1566:0-384	Expo	PEII	OK	130.509	82.8143	-0.656194	-0.706517	0.27895
lcl|NC_000913.2_gene_1290:0-882	Expo	PEII	OK	207.611	125.717	-0.723697	-0.773779	0.27915
lcl|NC_000913.2_gene_2785:9-612	Expo	PEII	OK	3.6193	6.48548	0.841502	0.757496	0.27965
lcl|NC_000913.2_gene_856:0-1232	Expo	PEII	OK	16.6826	26.4239	0.663501	0.742365	0.2804
lcl|NC_000913.2_gene_3865:0-1047	Expo	PEII	OK	185.834	116.811	-0.669836	-0.769234	0.28045
lcl|NC_000913.2_gene_1828:0-1284	Expo	PEII	OK	121.616	210.796	0.793518	0.772607	0.2806
lcl|NC_000913.2_gene_747:0-114	Expo	PEII	OK	1759.39	889.303	-0.984331	-0.587615	0.2808
lcl|NC_000913.2_gene_3331:5-1024	Expo	PEII	OK	9.31388	15.3318	0.719072	0.758141	0.281
lcl|NC_000913.2_gene_4206:0-630	Expo	PEII	OK	17.4066	29.3933	0.755856	0.755535	0.28105
lcl|NC_000913.2_gene_239:0-459	Expo	PEII	OK	109.173	68.1529	-0.679774	-0.772814	0.2812
lcl|NC_000913.2_gene_2143:0-895	Expo	PEII	OK	29.0519	47.2828	0.702681	0.75346	0.282
lcl|NC_000913.2_gene_4319:0-996	Expo	PEII	OK	12.9422	21.8416	0.754992	0.777635	0.282
lcl|NC_000913.2_gene_3756:0-1185	Expo	PEII	OK	97.8936	61.406	-0.672836	-0.770185	0.2822
lcl|NC_000913.2_gene_240:0-1245	Expo	PEII	OK	158.541	99.9678	-0.665323	-0.75204	0.28235
lcl|NC_000913.2_gene_1577:0-687	Expo	PEII	OK	190.288	120.038	-0.664702	-0.761714	0.28235
lcl|NC_000913.2_gene_983:1-279	Expo	PEII	OK	47.3618	27.2339	-0.79832	-0.788268	0.2824
lcl|NC_000913.2_gene_4358:2-1266	Expo	PEII	OK	64.5982	40.4026	-0.677045	-0.767434	0.2824
lcl|NC_000913.2_gene_4063:0-705	Expo	PEII	OK	7807.54	4018.86	-0.958082	-0.694695	0.28255
lcl|NC_000913.2_gene_2697:0-1074	Expo	PEII	OK	480.442	288.332	-0.736631	-0.753339	0.28265
lcl|NC_000913.2_gene_35:0-591	Expo	PEII	OK	9.69432	16.7645	0.790195	0.782016	0.28265
lcl|NC_000913.2_gene_399:0-912	Expo	PEII	OK	121.974	76.7394	-0.668537	-0.760057	0.2827
lcl|NC_000913.2_gene_2082:0-1407	Expo	PEII	OK	2359.78	1108.92	-1.08949	-0.797489	0.28305
lcl|NC_000913.2_gene_207:0-915	Expo	PEII	OK	71.5124	44.8105	-0.674355	-0.764315	0.2832
lcl|NC_000913.2_gene_55:0-807	Expo	PEII	OK	57.8887	36.6866	-0.658026	-0.729082	0.2834
lcl|NC_000913.2_gene_3991:0-675	Expo	PEII	OK	58.4713	95.7198	0.71109	0.758781	0.28355
lcl|NC_000913.2_gene_83:0-366	Expo	PEII	OK	222.231	141.727	-0.648948	-0.714436	0.2842
lcl|NC_000913.2_gene_294:0-955	Expo	PEII	OK	8.9346	14.954	0.743062	0.752573	0.2843
lcl|NC_000913.2_gene_2483:1-901	Expo	PEII	OK	19.8956	31.4873	0.662321	0.743975	0.28505
lcl|NC_000913.2_gene_2982:0-894	Expo	PEII	OK	237.071	149.769	-0.662579	-0.750482	0.28515
lcl|NC_000913.2_gene_2688:0-363	Expo	PEII	OK	198667	52418.6	-1.9222	-0.638696	0.2862
lcl|NC_000913.2_gene_1760:0-357	Expo	PEII	OK	7810.22	3828.26	-1.02867	-0.740918	0.2868
lcl|NC_000913.2_gene_61:2-1500	Expo	PEII	OK	20.1343	31.8093	0.659791	0.743999	0.28745
lcl|NC_000913.2_gene_1519:1-926	Expo	PEII	OK	11.1125	19.0607	0.778415	0.782586	0.2876
lcl|NC_000913.2_gene_3151:3-966	Expo	PEII	OK	26.7885	43.4147	0.696571	0.747358	0.2879
lcl|NC_000913.2_gene_2149:0-285	Expo	PEII	OK	5236.23	3052.13	-0.778709	-0.767392	0.2884
lcl|NC_000913.2_gene_4485:0-1938	Expo	PEII	OK	125.142	80.1651	-0.642523	-0.729725	0.2884
lcl|NC_000913.2_gene_546:13-306	Expo	PEII	OK	7.0371	3.23073	-1.12312	-0.820133	0.28885
lcl|NC_000913.2_gene_1228:0-1256	Expo	PEII	OK	162.78	103.236	-0.656979	-0.74759	0.28915
lcl|NC_000913.2_gene_2311:2-1134	Expo	PEII	OK	21.0348	35.5899	0.758689	0.735979	0.28935
lcl|NC_000913.2_gene_903:0-966	Expo	PEII	OK	382.739	231.507	-0.725307	-0.72126	0.2904
lcl|NC_000913.2_gene_4289:0-275	Expo	PEII	OK	20.2955	10.8401	-0.904784	-0.812832	0.2907
lcl|NC_000913.2_gene_2583:0-2313	Expo	PEII	OK	19.5627	31.0943	0.668542	0.754252	0.29075
lcl|NC_000913.2_gene_2789:0-273	Expo	PEII	OK	17.7525	30.1752	0.765339	0.74801	0.291
lcl|NC_000913.2_gene_4455:0-767	Expo	PEII	OK	14.3801	22.6328	0.654341	0.722851	0.29105
lcl|NC_000913.2_gene_1274:1-1254	Expo	PEII	OK	50.9274	32.0318	-0.668937	-0.755987	0.29115
lcl|NC_000913.2_gene_2461:0-1416	Expo	PEII	OK	749.949	417.317	-0.845648	-0.751222	0.29125
lcl|NC_000913.2_gene_4303:0-1944	Expo	PEII	OK	137.436	88.6565	-0.632461	-0.70985	0.2916
lcl|NC_000913.2_gene_2569:2-513	Expo	PEII	OK	3.1481	5.72183	0.861997	0.750357	0.2916
lcl|NC_000913.2_gene_2297:0-1358	Expo	PEII	OK	1824.67	962.762	-0.922386	-0.733125	0.2917
lcl|NC_000913.2_gene_3218:4-981	Expo	PEII	OK	2.74591	4.6802	0.769285	0.738951	0.29175
lcl|NC_000913.2_gene_4128:0-515	Expo	PEII	OK	211.092	135.985	-0.634424	-0.721488	0.29245
lcl|NC_000913.2_gene_3500:0-696	Expo	PEII	OK	187.547	109.973	-0.770104	-0.737743	0.2931
lcl|NC_000913.2_gene_1937:0-504	Expo	PEII	OK	1083.11	645.557	-0.746569	-0.714815	0.2933
lcl|NC_000913.2_gene_4135:0-1078	Expo	PEII	OK	160.13	98.6869	-0.698318	-0.747756	0.2936
lcl|NC_000913.2_gene_450:0-1697	Expo	PEII	OK	79.2521	49.1955	-0.687923	-0.734321	0.2936
lcl|NC_000913.2_gene_2939:0-1626	Expo	PEII	OK	94.1752	60.2138	-0.645252	-0.743658	0.294
lcl|NC_000913.2_gene_2152:0-855	Expo	PEII	OK	11039	5299.76	-1.05861	-0.779479	0.29415
lcl|NC_000913.2_gene_719:8-761	Expo	PEII	OK	4.70576	2.62249	-0.843492	-0.747521	0.29425
lcl|NC_000913.2_gene_97:0-513	Expo	PEII	OK	528.789	328.399	-0.687242	-0.749555	0.2943
lcl|NC_000913.2_gene_4102:1-690	Expo	PEII	OK	109.016	69.8509	-0.642189	-0.738985	0.29435
lcl|NC_000913.2_gene_3393:6-378	Expo	PEII	OK	7.33516	13.2475	0.852815	0.76977	0.2946
lcl|NC_000913.2_gene_698:0-546	Expo	PEII	OK	477.21	305.791	-0.642078	-0.725911	0.29465
lcl|NC_000913.2_gene_2439:0-921	Expo	PEII	OK	208.685	362.698	0.79744	0.7504	0.29465
lcl|NC_000913.2_gene_3410:0-813	Expo	PEII	OK	1496.48	743.826	-1.00853	-0.744139	0.2948
lcl|NC_000913.2_gene_3148:1-504	Expo	PEII	OK	43.889	27.1335	-0.693783	-0.731383	0.2951
lcl|NC_000913.2_gene_2919:221-762	Expo	PEII	OK	1.79789	0.73972	-1.28125	-0.800423	0.2953
lcl|NC_000913.2_gene_1533:2-1151	Expo	PEII	OK	8.6067	4.9482	-0.798555	-0.755744	0.2953
lcl|NC_000913.2_gene_3204:4-2517	Expo	PEII	OK	19.2095	30.3397	0.659389	0.749743	0.29625
lcl|NC_000913.2_gene_2359:1-555	Expo	PEII	OK	191.728	121.046	-0.663504	-0.749294	0.29665
lcl|NC_000913.2_gene_4263:0-1281	Expo	PEII	OK	415.334	250.962	-0.726803	-0.738528	0.2969
lcl|NC_000913.2_gene_676:0-1176	Expo	PEII	OK	198.006	129.44	-0.61326	-0.691161	0.2969
lcl|NC_000913.2_gene_2692:26-1343	Expo	PEII	OK	0.909851	1.65239	0.860849	0.687848	0.2971
lcl|NC_000913.2_gene_1488:0-2102	Expo	PEII	OK	22.7569	14.0344	-0.697343	-0.731226	0.29735
lcl|NC_000913.2_gene_1680:0-330	Expo	PEII	OK	57.3304	35.9314	-0.674057	-0.677927	0.2989
lcl|NC_000913.2_gene_3461:0-2136	Expo	PEII	OK	93.3588	149.42	0.678513	0.720028	0.29925
lcl|NC_000913.2_gene_4387:5-783	Expo	PEII	OK	16.074	24.9126	0.632145	0.696332	0.2994
lcl|NC_000913.2_gene_2911:0-1230	Expo	PEII	OK	56.3071	35.9566	-0.647062	-0.729406	0.2995
lcl|NC_000913.2_gene_3946:0-510	Expo	PEII	OK	238.649	151.234	-0.658107	-0.744233	0.30005
lcl|NC_000913.2_gene_709:0-2045	Expo	PEII	OK	16.0098	24.8177	0.632416	0.703161	0.3001
lcl|NC_000913.2_gene_1011:0-2745	Expo	PEII	OK	19.107	30.0234	0.651988	0.735831	0.30035
lcl|NC_000913.2_gene_2529:1-570	Expo	PEII	OK	81.4283	52.2449	-0.640239	-0.71178	0.3004
lcl|NC_000913.2_gene_3352:0-1377	Expo	PEII	OK	130.072	82.719	-0.653022	-0.744485	0.3006
lcl|NC_000913.2_gene_486:0-480	Expo	PEII	OK	90.4638	58.4382	-0.63043	-0.704552	0.3008
lcl|NC_000913.2_gene_3663:0-1146	Expo	PEII	OK	2.16688	3.679	0.763696	0.736831	0.301
lcl|NC_000913.2_gene_3767:0-1662	Expo	PEII	OK	88.2161	54.73	-0.688711	-0.74467	0.30115
lcl|NC_000913.2_gene_2169:0-1110	Expo	PEII	OK	377.997	241.713	-0.64508	-0.67578	0.3012
lcl|NC_000913.2_gene_1632:0-696	Expo	PEII	OK	65.3066	39.9768	-0.708067	-0.760366	0.3013
lcl|NC_000913.2_gene_193:0-1719	Expo	PEII	OK	548.486	316.043	-0.795332	-0.718075	0.30175
lcl|NC_000913.2_gene_3645:9-474	Expo	PEII	OK	15.645	25.3112	0.694075	0.714134	0.30205
lcl|NC_000913.2_gene_4026:1-663	Expo	PEII	OK	34.0114	21.9704	-0.630455	-0.690959	0.3024
lcl|NC_000913.2_gene_3284:0-465	Expo	PEII	OK	182.614	110.7	-0.722145	-0.707473	0.30305
lcl|NC_000913.2_gene_3534:0-660	Expo	PEII	OK	42.0652	67.8206	0.689096	0.745024	0.3032
lcl|NC_000913.2_gene_2141:7-200	Expo	PEII	OK	11.2126	25.0268	1.15835	0.694462	0.3044
lcl|NC_000913.2_gene_1989:0-1374	Expo	PEII	OK	306.696	188.843	-0.699627	-0.718697	0.30455
lcl|NC_000913.2_gene_411:0-1128	Expo	PEII	OK	246.03	149.341	-0.720226	-0.740432	0.30465
lcl|NC_000913.2_gene_911:2-864	Expo	PEII	OK	12.7815	20.6602	0.6928	0.727134	0.30475
lcl|NC_000913.2_gene_341:5-891	Expo	PEII	OK	4.88715	8.16581	0.740602	0.727397	0.30475
lcl|NC_000913.2_gene_874:0-1125	Expo	PEII	OK	19.6279	33.0475	0.751633	0.735507	0.3048
lcl|NC_000913.2_gene_1656:5-1337	Expo	PEII	OK	5.26411	9.29398	0.820107	0.752136	0.3048
lcl|NC_000913.2_gene_2223:0-1692	Expo	PEII	OK	115.698	203.181	0.812409	0.714626	0.30485
lcl|NC_000913.2_gene_4450:0-2288	Expo	PEII	OK	49.5799	76.4889	0.625496	0.716857	0.3049
lcl|NC_000913.2_gene_2730:0-405	Expo	PEII	OK	45.998	77.0081	0.74344	0.730923	0.305
lcl|NC_000913.2_gene_901:0-1722	Expo	PEII	OK	127.436	82.3982	-0.629091	-0.716989	0.30515
lcl|NC_000913.2_gene_4445:0-2151	Expo	PEII	OK	2813.72	1188.58	-1.24325	-0.74813	0.30535
lcl|NC_000913.2_gene_3273:0-2332	Expo	PEII	OK	217.5	133.659	-0.702456	-0.723816	0.3054
lcl|NC_000913.2_gene_3639:0-1542	Expo	PEII	OK	11.0358	17.1471	0.635775	0.713785	0.3056
lcl|NC_000913.2_gene_2220:22-1250	Expo	PEII	OK	10.1748	16.2217	0.672921	0.72518	0.30565
lcl|NC_000913.2_gene_1271:0-330	Expo	PEII	OK	200.848	128.992	-0.638826	-0.711745	0.3059
lcl|NC_000913.2_gene_2407:1-1158	Expo	PEII	OK	17.7484	27.5153	0.632545	0.716546	0.30615
lcl|NC_000913.2_gene_818:0-2283	Expo	PEII	OK	58.6126	36.7229	-0.674532	-0.640122	0.30625
lcl|NC_000913.2_gene_3070:0-660	Expo	PEII	OK	328.23	210.038	-0.644056	-0.674582	0.3067
lcl|NC_000913.2_gene_3018:0-594	Expo	PEII	OK	118.116	75.8015	-0.639908	-4.89434	0.3071
lcl|NC_000913.2_gene_4065:0-366	Expo	PEII	OK	22759.7	8117.42	-1.48739	-0.729658	0.3075
lcl|NC_000913.2_gene_2818:0-674	Expo	PEII	OK	16.2479	26.0627	0.681737	0.714779	0.3075
lcl|NC_000913.2_gene_3457:6-509	Expo	PEII	OK	6.13518	10.1354	0.724218	0.695067	0.3077
lcl|NC_000913.2_gene_51:0-822	Expo	PEII	OK	623.424	379.94	-0.714443	-0.731248	0.3078
lcl|NC_000913.2_gene_1375:0-1373	Expo	PEII	OK	23.1243	35.7251	0.627527	0.710089	0.30785
lcl|NC_000913.2_gene_1880:0-1279	Expo	PEII	OK	74.9806	48.112	-0.640119	-0.729805	0.3079
lcl|NC_000913.2_gene_3571:5-517	Expo	PEII	OK	4.41821	7.8457	0.828441	0.733734	0.3084
lcl|NC_000913.2_gene_3316:0-142	Expo	PEII	OK	41.6432	83.8339	1.00945	0.826206	0.30845
lcl|NC_000913.2_gene_1831:0-504	Expo	PEII	OK	152.306	97.6493	-0.641293	-0.733469	0.30855
lcl|NC_000913.2_gene_2356:0-2145	Expo	PEII	OK	741.397	431.648	-0.780393	-0.694044	0.309
lcl|NC_000913.2_gene_3188:0-1572	Expo	PEII	OK	174.624	96.2849	-0.858872	-0.720446	0.3091
lcl|NC_000913.2_gene_3287:0-1491	Expo	PEII	OK	324.26	186.337	-0.799235	-0.658042	0.3092
lcl|NC_000913.2_gene_196:0-816	Expo	PEII	OK	447.491	281.924	-0.666553	-0.714727	0.3093
lcl|NC_000913.2_gene_3773:5-1293	Expo	PEII	OK	8.22968	13.15	0.676159	0.711921	0.30945
lcl|NC_000913.2_gene_427:0-243	Expo	PEII	OK	704.323	450.989	-0.643144	-0.751536	0.3098
lcl|NC_000913.2_gene_1081:0-647	Expo	PEII	OK	201.73	130.096	-0.632847	-0.721071	0.3102
lcl|NC_000913.2_gene_2338:0-303	Expo	PEII	OK	284.121	453.58	0.674851	0.761364	0.3104
lcl|NC_000913.2_gene_1403:2-3356	Expo	PEII	OK	5.21817	7.94138	0.605847	0.666359	0.31055
lcl|NC_000913.2_gene_88:0-1317	Expo	PEII	OK	193.214	125.929	-0.617585	-0.702474	0.3106
lcl|NC_000913.2_gene_3362:0-115	Expo	PEII	OK	11541.1	6604	-0.805372	-0.580952	0.31095
lcl|NC_000913.2_gene_2069:0-248	Expo	PEII	OK	188.178	115.8	-0.700469	-0.671901	0.3111
lcl|NC_000913.2_gene_4488:0-648	Expo	PEII	OK	97.6838	150.299	0.621648	0.69937	0.3111
lcl|NC_000913.2_gene_1061:0-1420	Expo	PEII	OK	29.0555	47.907	0.721422	0.7371	0.3112
lcl|NC_000913.2_gene_211:0-731	Expo	PEII	OK	127.734	81.5262	-0.647805	-0.728891	0.31155
lcl|NC_000913.2_gene_1465:1-594	Expo	PEII	OK	150.394	97.3375	-0.627677	-0.69244	0.31195
lcl|NC_000913.2_gene_3716:0-237	Expo	PEII	OK	4682.48	2427.29	-0.947925	-0.614714	0.31225
lcl|NC_000913.2_gene_2326:4-462	Expo	PEII	OK	59.465	37.3755	-0.669949	-0.707064	0.31245
lcl|NC_000913.2_gene_1341:13-1048	Expo	PEII	OK	6.54416	10.8786	0.73321	0.737398	0.31245
lcl|NC_000913.2_gene_272:1-309	Expo	PEII	OK	71.0089	44.8086	-0.664222	-0.727546	0.31325
lcl|NC_000913.2_gene_3555:14-1199	Expo	PEII	OK	25.1784	40.2546	0.67697	0.720362	0.3134
lcl|NC_000913.2_gene_3081:0-396	Expo	PEII	OK	169.508	103.142	-0.71672	-0.70788	0.3135
lcl|NC_000913.2_gene_4093:0-444	Expo	PEII	OK	31.3968	19.7167	-0.671196	-0.699097	0.31355
lcl|NC_000913.2_gene_1509:0-882	Expo	PEII	OK	10.4313	6.29461	-0.728729	-0.729596	0.31375
lcl|NC_000913.2_gene_3955:3-1263	Expo	PEII	OK	16.7399	10.8662	-0.62344	-0.694542	0.31425
lcl|NC_000913.2_gene_139:33-584	Expo	PEII	OK	2.18572	4.05234	0.890645	0.738225	0.31445
lcl|NC_000913.2_gene_213:0-468	Expo	PEII	OK	119.563	77.2823	-0.629558	-0.702638	0.3146
lcl|NC_000913.2_gene_2495:0-444	Expo	PEII	OK	17.8058	29.6071	0.733591	0.741688	0.3146
lcl|NC_000913.2_gene_118:0-795	Expo	PEII	OK	429.614	276.91	-0.633622	-0.667597	0.31535
lcl|NC_000913.2_gene_3434:0-1337	Expo	PEII	OK	3.30972	5.40445	0.707436	0.702127	0.31555
lcl|NC_000913.2_gene_1849:7-965	Expo	PEII	OK	7.02149	11.2725	0.682962	0.712285	0.31585
lcl|NC_000913.2_gene_1808:0-1044	Expo	PEII	OK	676.575	425.809	-0.668045	-0.674875	0.316
lcl|NC_000913.2_gene_2951:1-1421	Expo	PEII	OK	2.79649	4.86703	0.799425	0.729131	0.31685
lcl|NC_000913.2_gene_2314:0-887	Expo	PEII	OK	15.8903	24.4942	0.624293	0.692192	0.317
lcl|NC_000913.2_gene_682:0-85	Expo	PEII	OK	5190.54	2624.46	-0.983861	-0.600164	0.31705
lcl|NC_000913.2_gene_1078:0-648	Expo	PEII	OK	1195.14	698.551	-0.774736	-0.73486	0.31735
lcl|NC_000913.2_gene_961:0-543	Expo	PEII	OK	60.606	92.3483	0.607626	0.687579	0.3174
lcl|NC_000913.2_gene_2899:0-1194	Expo	PEII	OK	44.2893	68.867	0.636854	0.722874	0.31765
lcl|NC_000913.2_gene_2019:0-635	Expo	PEII	OK	23.6403	36.0909	0.610384	0.680337	0.318
lcl|NC_000913.2_gene_3789:0-1365	Expo	PEII	OK	144.529	94.1349	-0.618554	-0.706314	0.31825
lcl|NC_000913.2_gene_179:0-789	Expo	PEII	OK	383.28	236.825	-0.694577	-0.710852	0.31875
lcl|NC_000913.2_gene_573:33-655	Expo	PEII	OK	4.80822	7.92369	0.72067	0.695415	0.3189
lcl|NC_000913.2_gene_3353:0-411	Expo	PEII	OK	186.771	119.954	-0.638792	-0.726621	0.31915
lcl|NC_000913.2_gene_1101:0-585	Expo	PEII	OK	139.252	90.3975	-0.623343	-0.707634	0.3195
lcl|NC_000913.2_gene_1602:0-288	Expo	PEII	OK	152.107	89.4069	-0.766627	-0.674443	0.32
lcl|NC_000913.2_gene_3768:0-429	Expo	PEII	OK	119.468	77.5067	-0.624231	-0.709501	0.32025
lcl|NC_000913.2_gene_132:0-795	Expo	PEII	OK	559.729	359.505	-0.638715	-0.6856	0.32105
lcl|NC_000913.2_gene_3977:8-1038	Expo	PEII	OK	4.56625	7.45357	0.706922	0.710573	0.3218
lcl|NC_000913.2_gene_622:0-1566	Expo	PEII	OK	572.982	310.564	-0.883599	-0.701106	0.32225
lcl|NC_000913.2_gene_1543:1-1322	Expo	PEII	OK	50.8837	32.2132	-0.65955	-0.715174	0.3223
lcl|NC_000913.2_gene_3260:0-567	Expo	PEII	OK	432.01	277.628	-0.637912	-0.677503	0.3223
lcl|NC_000913.2_gene_2247:65-2591	Expo	PEII	OK	16.2801	25.2252	0.63176	0.711837	0.32235
lcl|NC_000913.2_gene_3133:0-763	Expo	PEII	OK	47.929	30.5206	-0.651117	-0.693945	0.32265
lcl|NC_000913.2_gene_1599:5-1038	Expo	PEII	OK	1.9136	3.14947	0.718823	0.679313	0.32335
lcl|NC_000913.2_gene_104:0-1202	Expo	PEII	OK	19.4525	30.861	0.665833	0.712439	0.3235
lcl|NC_000913.2_gene_441:0-1299	Expo	PEII	OK	2206.59	1202.21	-0.876135	-0.637266	0.32355
lcl|NC_000913.2_gene_1301:1-167	Expo	PEII	OK	91.9922	52.8335	-0.800059	-0.611986	0.32365
lcl|NC_000913.2_gene_610:0-858	Expo	PEII	OK	36.4209	21.8991	-0.733894	-0.670513	0.3237
lcl|NC_000913.2_gene_1766:0-759	Expo	PEII	OK	123.524	79.8298	-0.629795	-0.664572	0.3238
lcl|NC_000913.2_gene_1648:2-713	Expo	PEII	OK	89.0585	140.309	0.655782	0.695434	0.32415
lcl|NC_000913.2_gene_1917:0-567	Expo	PEII	OK	235.115	153.65	-0.613718	-0.697733	0.32565
lcl|NC_000913.2_gene_2489:0-858	Expo	PEII	OK	48.787	30.9277	-0.657597	-0.698551	0.32595
lcl|NC_000913.2_gene_4096:1-1305	Expo	PEII	OK	88.1524	138.101	0.647655	0.709688	0.32655
lcl|NC_000913.2_gene_3484:0-1598	Expo	PEII	OK	20.0764	30.2429	0.591095	0.65344	0.32735
lcl|NC_000913.2_gene_1674:0-634	Expo	PEII	OK	48.9811	31.0132	-0.659341	-0.694247	0.3275
lcl|NC_000913.2_gene_3713:0-480	Expo	PEII	OK	96.7782	64.2993	-0.589878	-0.639813	0.3278
lcl|NC_000913.2_gene_3191:0-809	Expo	PEII	OK	106.616	69.2042	-0.623496	-0.703813	0.32805
lcl|NC_000913.2_gene_3801:3-723	Expo	PEII	OK	11.6278	18.8088	0.693826	0.707522	0.3283
lcl|NC_000913.2_gene_4250:0-1053	Expo	PEII	OK	362.713	232.926	-0.638954	-0.683496	0.32855
lcl|NC_000913.2_gene_4215:0-1517	Expo	PEII	OK	1274.61	755.636	-0.754291	-0.681893	0.32885
lcl|NC_000913.2_gene_2177:5-1996	Expo	PEII	OK	10.6445	16.074	0.594629	0.663217	0.329
lcl|NC_000913.2_gene_1913:0-522	Expo	PEII	OK	281.949	185.205	-0.606309	-0.687502	0.32905
lcl|NC_000913.2_gene_3580:1-729	Expo	PEII	OK	88.355	56.6743	-0.640616	-0.695329	0.32915
lcl|NC_000913.2_gene_1639:0-330	Expo	PEII	OK	33.0414	51.2994	0.634664	0.68436	0.32935
lcl|NC_000913.2_gene_582:0-1442	Expo	PEII	OK	14.3949	21.7856	0.597819	0.668778	0.33
lcl|NC_000913.2_gene_3942:0-2783	Expo	PEII	OK	284.845	170.634	-0.739266	-0.697645	0.33025
lcl|NC_000913.2_gene_1033:0-1509	Expo	PEII	OK	38.4958	58.8227	0.611672	0.694331	0.33055
lcl|NC_000913.2_gene_1477:3-1010	Expo	PEII	OK	18.7657	29.6707	0.660946	0.665102	0.3306
lcl|NC_000913.2_gene_2438:0-243	Expo	PEII	OK	21.2974	36.2892	0.768863	0.748326	0.3308
lcl|NC_000913.2_gene_3813:0-1371	Expo	PEII	OK	332.199	206.968	-0.682636	-0.706467	0.331
lcl|NC_000913.2_gene_3060:0-987	Expo	PEII	OK	434.091	271.997	-0.674406	-0.6891	0.3314
lcl|NC_000913.2_gene_2285:3-4605	Expo	PEII	OK	12.185	19.1299	0.650727	0.694408	0.3316
lcl|NC_000913.2_gene_866:0-723	Expo	PEII	OK	189.533	125.094	-0.59944	-0.695387	0.33165
lcl|NC_000913.2_gene_629:3-548	Expo	PEII	OK	14.8331	9.06566	-0.710338	-0.690321	0.3322
lcl|NC_000913.2_gene_1993:0-1004	Expo	PEII	OK	834.378	459.248	-0.861428	-0.68438	0.33225
lcl|NC_000913.2_gene_4400:0-1241	Expo	PEII	OK	2.98183	4.86768	0.707037	0.693556	0.3323
lcl|NC_000913.2_gene_685:0-753	Expo	PEII	OK	227.77	150.287	-0.599859	-0.664932	0.3328
lcl|NC_000913.2_gene_3847:3-1521	Expo	PEII	OK	31.9027	48.8809	0.615593	0.691703	0.3328
lcl|NC_000913.2_gene_3088:0-581	Expo	PEII	OK	132.866	87.4754	-0.603024	-0.681655	0.33285
lcl|NC_000913.2_gene_1500:0-894	Expo	PEII	OK	105.384	69.3416	-0.603867	-0.688405	0.33295
lcl|NC_000913.2_gene_2568:0-192	Expo	PEII	OK	201.471	302.439	0.586073	0.78709	0.33365
lcl|NC_000913.2_gene_1705:0-1374	Expo	PEII	OK	37.2613	57.8375	0.634329	0.673359	0.33365
lcl|NC_000913.2_gene_2205:0-1521	Expo	PEII	OK	51.0834	78.7282	0.624026	0.66551	0.33425
lcl|NC_000913.2_gene_562:0-216	Expo	PEII	OK	28.6121	48.601	0.764362	0.705944	0.33425
lcl|NC_000913.2_gene_4068:5-539	Expo	PEII	OK	53.3794	35.3206	-0.595773	-0.668643	0.3344
lcl|NC_000913.2_gene_832:0-1119	Expo	PEII	OK	23.7086	35.5428	0.584146	0.655092	0.3348
lcl|NC_000913.2_gene_3868:0-1068	Expo	PEII	OK	221.815	142.586	-0.637522	-0.686153	0.33485
lcl|NC_000913.2_gene_774:0-786	Expo	PEII	OK	126.326	82.6736	-0.611653	-0.694754	0.335
lcl|NC_000913.2_gene_723:0-744	Expo	PEII	OK	129.608	84.8359	-0.611406	-0.691614	0.335
lcl|NC_000913.2_gene_957:3-538	Expo	PEII	OK	5.58484	9.1965	0.71957	0.68369	0.33555
lcl|NC_000913.2_gene_4486:0-327	Expo	PEII	OK	99.3657	65.8547	-0.593461	-0.645652	0.33565
lcl|NC_000913.2_gene_2615:0-1193	Expo	PEII	OK	13.9075	21.7278	0.643676	0.679893	0.3359
lcl|NC_000913.2_gene_2312:0-969	Expo	PEII	OK	11.4713	18.105	0.658359	0.649194	0.336
lcl|NC_000913.2_gene_2258:2-603	Expo	PEII	OK	38.8209	23.8749	-0.70134	-0.695385	0.33605
lcl|NC_000913.2_gene_3973:0-636	Expo	PEII	OK	1912.01	1143.68	-0.741407	-0.651432	0.33625
lcl|NC_000913.2_gene_42:3-933	Expo	PEII	OK	3.40866	5.5426	0.701361	0.68268	0.3363
lcl|NC_000913.2_gene_2555:2-2007	Expo	PEII	OK	7.65208	11.8875	0.635523	0.671598	0.33635
lcl|NC_000913.2_gene_2857:0-845	Expo	PEII	OK	146.587	96.9139	-0.59698	-0.676924	0.33665
lcl|NC_000913.2_gene_110:0-1374	Expo	PEII	OK	70.0173	106.16	0.600459	0.685701	0.33705
lcl|NC_000913.2_gene_1883:0-237	Expo	PEII	OK	153.128	100.239	-0.611294	-0.705961	0.3371
lcl|NC_000913.2_gene_813:0-963	Expo	PEII	OK	300.898	201.714	-0.576966	-0.651983	0.3372
lcl|NC_000913.2_gene_4451:0-495	Expo	PEII	OK	133.538	89.9458	-0.570126	-0.625891	0.3374
lcl|NC_000913.2_gene_1860:0-1365	Expo	PEII	OK	352.471	221.19	-0.672216	-0.69274	0.33765
lcl|NC_000913.2_gene_2929:0-749	Expo	PEII	OK	220.232	145.102	-0.601953	-0.691864	0.33785
lcl|NC_000913.2_gene_3146:0-315	Expo	PEII	OK	28.7083	46.0504	0.681749	0.68296	0.33785
lcl|NC_000913.2_gene_2156:0-965	Expo	PEII	OK	31.3594	47.1254	0.587607	0.661599	0.33805
lcl|NC_000913.2_gene_1948:0-987	Expo	PEII	OK	22.0102	33.6775	0.613614	0.653514	0.33805
lcl|NC_000913.2_gene_2636:0-975	Expo	PEII	OK	314.673	197.543	-0.671686	-0.687299	0.3385
lcl|NC_000913.2_gene_1343:10-1056	Expo	PEII	OK	9.44879	14.5375	0.621575	0.661443	0.3389
lcl|NC_000913.2_gene_666:0-726	Expo	PEII	OK	116.672	77.1551	-0.596623	-0.682117	0.339
lcl|NC_000913.2_gene_477:0-606	Expo	PEII	OK	382.579	248.408	-0.623045	-0.656864	0.3399
lcl|NC_000913.2_gene_3632:0-295	Expo	PEII	OK	14.2407	24.024	0.754458	0.702653	0.33995
lcl|NC_000913.2_gene_734:0-390	Expo	PEII	OK	880.608	573.071	-0.619786	-0.667079	0.34025
lcl|NC_000913.2_gene_2478:0-1728	Expo	PEII	OK	1386.42	761.043	-0.86532	-0.687412	0.34035
lcl|NC_000913.2_gene_831:0-464	Expo	PEII	OK	89.6672	59.3949	-0.594242	-0.673261	0.34065
lcl|NC_000913.2_gene_2052:0-218	Expo	PEII	OK	5.22966	11.4873	1.13525	0.703651	0.34105
lcl|NC_000913.2_gene_62:3-1698	Expo	PEII	OK	8.52642	13.2238	0.633122	0.665901	0.34125
lcl|NC_000913.2_gene_91:0-1475	Expo	PEII	OK	270.589	170.57	-0.66574	-0.686945	0.34145
lcl|NC_000913.2_gene_2158:2-819	Expo	PEII	OK	12.8938	20.1543	0.64441	0.666476	0.34145
lcl|NC_000913.2_gene_167:0-726	Expo	PEII	OK	6039.88	3304.51	-0.870087	-0.634298	0.34235
lcl|NC_000913.2_gene_3015:0-705	Expo	PEII	OK	104.326	69.2592	-0.591019	-0.663933	0.3426
lcl|NC_000913.2_gene_3996:0-963	Expo	PEII	OK	740.715	454.012	-0.706187	-0.669771	0.3427
lcl|NC_000913.2_gene_2186:0-1154	Expo	PEII	OK	13.558	22.3952	0.724048	0.693003	0.34285
lcl|NC_000913.2_gene_2556:3-845	Expo	PEII	OK	27.9577	42.5753	0.606775	0.647299	0.34305
lcl|NC_000913.2_gene_2549:6-648	Expo	PEII	OK	4.35956	7.09114	0.701834	0.676049	0.34365
lcl|NC_000913.2_gene_867:0-898	Expo	PEII	OK	94.6451	61.0175	-0.633305	-0.670043	0.34405
lcl|NC_000913.2_gene_2990:0-861	Expo	PEII	OK	494.652	311.327	-0.667981	-0.686582	0.3445
lcl|NC_000913.2_gene_1761:0-194	Expo	PEII	OK	17145.5	9433.24	-0.862005	-0.544977	0.3451
lcl|NC_000913.2_gene_4019:0-1157	Expo	PEII	OK	29.3079	44.5079	0.602772	0.683332	0.34515
lcl|NC_000913.2_gene_3319:0-1350	Expo	PEII	OK	897.956	545.965	-0.717837	-0.637042	0.3454
lcl|NC_000913.2_gene_3162:0-405	Expo	PEII	OK	1134.06	741.814	-0.612361	-0.657946	0.34565
lcl|NC_000913.2_gene_3456:0-435	Expo	PEII	OK	5.15674	8.69487	0.753705	0.669751	0.3465
lcl|NC_000913.2_gene_1256:0-843	Expo	PEII	OK	167.47	111.936	-0.581237	-0.662613	0.3468
lcl|NC_000913.2_gene_1746:0-2379	Expo	PEII	OK	511.456	296.18	-0.788135	-0.641039	0.34685
lcl|NC_000913.2_gene_229:1-497	Expo	PEII	OK	53.1707	34.7697	-0.612801	-0.647555	0.347
lcl|NC_000913.2_gene_908:0-1293	Expo	PEII	OK	1269.91	764.083	-0.732929	-0.646287	0.34735
lcl|NC_000913.2_gene_424:0-975	Expo	PEII	OK	362.31	237.23	-0.610934	-0.654384	0.3474
lcl|NC_000913.2_gene_1402:0-738	Expo	PEII	OK	65.0286	41.6327	-0.643359	-0.688831	0.3475
lcl|NC_000913.2_gene_2746:0-1538	Expo	PEII	OK	45.9839	69.3801	0.593393	0.674176	0.34765
lcl|NC_000913.2_gene_729:1-1062	Expo	PEII	OK	12.6749	19.0065	0.584515	0.646886	0.34775
lcl|NC_000913.2_gene_4293:0-450	Expo	PEII	OK	3196.33	1775.71	-0.84802	-0.597784	0.34795
lcl|NC_000913.2_gene_2280:5-646	Expo	PEII	OK	1.5129	2.85204	0.914677	0.694657	0.3483
lcl|NC_000913.2_gene_3120:0-821	Expo	PEII	OK	35.6708	53.8389	0.593904	0.676452	0.34835
lcl|NC_000913.2_gene_2717:930-1374	Expo	PEII	OK	1.57752	3.11475	0.981458	0.69463	0.3485
lcl|NC_000913.2_gene_2943:0-1328	Expo	PEII	OK	28.9895	18.4158	-0.654587	-0.662829	0.34855
lcl|NC_000913.2_gene_3690:0-432	Expo	PEII	OK	387.217	225.549	-0.7797	-0.650108	0.3487
lcl|NC_000913.2_gene_236:0-205	Expo	PEII	OK	8.64975	17.2344	0.994562	0.746383	0.34895
lcl|NC_000913.2_gene_100:0-198	Expo	PEII	OK	176.148	108.583	-0.69799	-0.58593	0.3491
lcl|NC_000913.2_gene_160:2-1158	Expo	PEII	OK	28.3871	43.2596	0.607785	0.657155	0.34915
lcl|NC_000913.2_gene_1901:0-1476	Expo	PEII	OK	732.799	445.698	-0.717351	-0.640938	0.3492
lcl|NC_000913.2_gene_1094:0-1098	Expo	PEII	OK	444.83	284.648	-0.644075	-0.676515	0.3492
lcl|NC_000913.2_gene_2293:0-255	Expo	PEII	OK	214.413	145.035	-0.563993	-0.613809	0.3497
lcl|NC_000913.2_gene_1888:0-342	Expo	PEII	OK	450.382	302.568	-0.57389	-0.637708	0.35005
lcl|NC_000913.2_gene_3160:0-369	Expo	PEII	OK	917.382	625.405	-0.552732	-0.613788	0.35045
lcl|NC_000913.2_gene_4490:0-472	Expo	PEII	OK	68.0952	45.5787	-0.579193	-0.650613	0.35105
lcl|NC_000913.2_gene_1657:2-1811	Expo	PEII	OK	13.828	21.3493	0.626598	0.663554	0.35105
lcl|NC_000913.2_gene_3208:0-394	Expo	PEII	OK	138.003	93.1505	-0.567061	-0.647545	0.3519
lcl|NC_000913.2_gene_4159:0-379	Expo	PEII	OK	2.47069	4.44309	0.846647	0.643742	0.35195
lcl|NC_000913.2_gene_3744:1-453	Expo	PEII	OK	80.6987	52.8595	-0.610383	-0.636795	0.35205
lcl|NC_000913.2_gene_469:0-647	Expo	PEII	OK	64.7988	43.6417	-0.570261	-0.639596	0.35215
lcl|NC_000913.2_gene_607:0-954	Expo	PEII	OK	28.0792	17.9067	-0.649004	-0.627183	0.35265
lcl|NC_000913.2_gene_2121:2-849	Expo	PEII	OK	21.3245	32.7949	0.620964	0.658669	0.35315
lcl|NC_000913.2_gene_2421:0-304	Expo	PEII	OK	4.53146	8.10243	0.838379	0.666207	0.35325
lcl|NC_000913.2_gene_3546:70-362	Expo	PEII	OK	3.74688	1.61276	-1.21616	-0.76633	0.3533
lcl|NC_000913.2_gene_1351:0-1542	Expo	PEII	OK	187.208	127.724	-0.551614	-0.618436	0.35335
lcl|NC_000913.2_gene_2986:0-1479	Expo	PEII	OK	18.8493	28.0776	0.57491	0.647142	0.354
lcl|NC_000913.2_gene_614:0-198	Expo	PEII	OK	142.664	90.8429	-0.651177	-0.638664	0.3543
lcl|NC_000913.2_gene_3541:0-833	Expo	PEII	OK	4.27064	6.85254	0.682185	0.672998	0.3543
lcl|NC_000913.2_gene_2062:0-1428	Expo	PEII	OK	151.018	102.198	-0.56335	-0.641034	0.35445
lcl|NC_000913.2_gene_1401:4-397	Expo	PEII	OK	6.26686	10.5114	0.746142	0.678402	0.35485
lcl|NC_000913.2_gene_3905:0-621	Expo	PEII	OK	22.7647	33.8125	0.570756	0.635957	0.3552
lcl|NC_000913.2_gene_710:1-1674	Expo	PEII	OK	10.7707	16.6092	0.624861	0.66391	0.35545
lcl|NC_000913.2_gene_3355:0-426	Expo	PEII	OK	70.1251	47.3425	-0.566795	-0.627502	0.35575
lcl|NC_000913.2_gene_985:0-660	Expo	PEII	OK	1271.14	782.401	-0.700142	-0.671546	0.35605
lcl|NC_000913.2_gene_3851:4-253	Expo	PEII	OK	38.6938	60.9361	0.655195	0.676887	0.35605
lcl|NC_000913.2_gene_446:0-1872	Expo	PEII	OK	332.459	218.688	-0.604307	-0.599237	0.35675
lcl|NC_000913.2_gene_4333:1-461	Expo	PEII	OK	125.006	83.7353	-0.578094	-0.656401	0.35695
lcl|NC_000913.2_gene_1430:5-420	Expo	PEII	OK	5.23436	9.21789	0.816424	0.682949	0.357
lcl|NC_000913.2_gene_3914:0-756	Expo	PEII	OK	529.029	348.794	-0.600973	-0.645369	0.35715
lcl|NC_000913.2_gene_2830:0-573	Expo	PEII	OK	22.8173	15.014	-0.60382	-0.627416	0.3573
lcl|NC_000913.2_gene_2260:6-860	Expo	PEII	OK	7.12688	11.283	0.662811	0.666093	0.35745
lcl|NC_000913.2_gene_3689:0-252	Expo	PEII	OK	1439.75	891.049	-0.692245	-0.612846	0.35795
lcl|NC_000913.2_gene_2325:0-306	Expo	PEII	OK	1022.24	692.64	-0.561559	-0.661239	0.35845
lcl|NC_000913.2_gene_3792:0-1248	Expo	PEII	OK	2084.78	991.331	-1.07246	-0.664636	0.35855
lcl|NC_000913.2_gene_1696:0-816	Expo	PEII	OK	45.7845	30.0125	-0.609299	-0.654673	0.35895
lcl|NC_000913.2_gene_109:0-854	Expo	PEII	OK	83.4116	56.0516	-0.573493	-0.649764	0.3591
lcl|NC_000913.2_gene_1215:0-1698	Expo	PEII	OK	33.5662	51.7049	0.623291	0.647645	0.36065
lcl|NC_000913.2_gene_365:0-1110	Expo	PEII	OK	199.393	299.403	0.586475	0.633345	0.3607
lcl|NC_000913.2_gene_9:0-587	Expo	PEII	OK	294.949	193.256	-0.609951	-0.654765	0.36075
lcl|NC_000913.2_gene_2804:0-624	Expo	PEII	OK	157.033	105.054	-0.579942	-0.658903	0.36075
lcl|NC_000913.2_gene_599:5-1125	Expo	PEII	OK	17.8436	11.6922	-0.609856	-0.581467	0.36085
lcl|NC_000913.2_gene_2329:21-1705	Expo	PEII	OK	4.24139	6.49677	0.615185	0.635294	0.361
lcl|NC_000913.2_gene_1191:82-328	Expo	PEII	OK	1.76611	4.4437	1.33119	0.965472	0.36105
lcl|NC_000913.2_gene_1733:0-352	Expo	PEII	OK	7.15813	11.9609	0.740665	0.666197	0.36155
lcl|NC_000913.2_gene_3653:0-640	Expo	PEII	OK	3.85467	6.1465	0.673156	0.645038	0.3618
lcl|NC_000913.2_gene_826:0-888	Expo	PEII	OK	11.5468	17.6147	0.609283	0.632254	0.36205
lcl|NC_000913.2_gene_2243:0-1007	Expo	PEII	OK	140.414	95.4385	-0.557046	-0.632291	0.3622
lcl|NC_000913.2_gene_640:0-788	Expo	PEII	OK	27.6223	40.5984	0.555586	0.621936	0.3624
lcl|NC_000913.2_gene_871:5-952	Expo	PEII	OK	2.52001	4.16844	0.726078	0.650419	0.36255
lcl|NC_000913.2_gene_1767:3-930	Expo	PEII	OK	207.492	141.002	-0.557346	-0.622708	0.36285
lcl|NC_000913.2_gene_2761:0-492	Expo	PEII	OK	52.8415	33.6981	-0.649002	-0.643968	0.3629
lcl|NC_000913.2_gene_857:0-285	Expo	PEII	OK	93.9743	139.099	0.565774	0.646858	0.3629
lcl|NC_000913.2_gene_624:2-1239	Expo	PEII	OK	8.25475	12.4333	0.590912	0.624851	0.3637
lcl|NC_000913.2_gene_2013:3-1193	Expo	PEII	OK	19.2342	28.3187	0.558079	0.633716	0.36375
lcl|NC_000913.2_gene_2150:0-453	Expo	PEII	OK	7816.73	4836.88	-0.692488	-0.617207	0.36435
lcl|NC_000913.2_gene_3760:0-449	Expo	PEII	OK	57.8701	38.14	-0.601512	-0.639389	0.3649
lcl|NC_000913.2_gene_962:0-1110	Expo	PEII	OK	113.471	166.69	0.554847	0.63579	0.3649
lcl|NC_000913.2_gene_4106:0-1650	Expo	PEII	OK	1243.36	770.358	-0.690641	-0.621616	0.36525
lcl|NC_000913.2_gene_1352:0-507	Expo	PEII	OK	4472.57	2567.03	-0.801002	-0.634566	0.36535
lcl|NC_000913.2_gene_195:0-404	Expo	PEII	OK	429.789	288.685	-0.574135	-0.652196	0.36555
lcl|NC_000913.2_gene_977:0-2055	Expo	PEII	OK	88.3516	60.4087	-0.5485	-0.626068	0.3656
lcl|NC_000913.2_gene_860:1-537	Expo	PEII	OK	61.7106	41.9141	-0.558083	-0.627155	0.36565
lcl|NC_000913.2_gene_3565:5-354	Expo	PEII	OK	26.1471	15.9219	-0.715635	-0.629445	0.36605
lcl|NC_000913.2_gene_1311:0-171	Expo	PEII	OK	90.1959	53.0718	-0.765117	-0.620805	0.36635
lcl|NC_000913.2_gene_2638:0-478	Expo	PEII	OK	180.63	265.207	0.554076	0.642576	0.36635
lcl|NC_000913.2_gene_4298:0-1413	Expo	PEII	OK	88.5327	130.391	0.558561	0.640207	0.36685
lcl|NC_000913.2_gene_3275:0-4461	Expo	PEII	OK	196.767	321.309	0.707473	0.621815	0.36705
lcl|NC_000913.2_gene_979:0-659	Expo	PEII	OK	22.1224	34.9042	0.657893	0.665906	0.36755
lcl|NC_000913.2_gene_3252:0-255	Expo	PEII	OK	262.483	172.289	-0.607391	-0.569108	0.36765
lcl|NC_000913.2_gene_2989:0-636	Expo	PEII	OK	53.2769	35.4266	-0.58868	-0.63236	0.3679
lcl|NC_000913.2_gene_999:0-1140	Expo	PEII	OK	14.86	21.6209	0.541	0.605723	0.3684
lcl|NC_000913.2_gene_2078:0-775	Expo	PEII	OK	38.2408	56.6502	0.566968	0.643009	0.3685
lcl|NC_000913.2_gene_2283:0-771	Expo	PEII	OK	5.24214	8.33223	0.668547	0.652566	0.3686
lcl|NC_000913.2_gene_525:0-792	Expo	PEII	OK	4.98496	7.84192	0.653624	0.652596	0.36865
lcl|NC_000913.2_gene_2919:907-1252	Expo	PEII	OK	2.76164	1.40223	-0.977799	-0.600659	0.36875
lcl|NC_000913.2_gene_850:1-384	Expo	PEII	OK	19.4311	12.451	-0.642104	-0.637053	0.36875
lcl|NC_000913.2_gene_1071:2-567	Expo	PEII	OK	14.1926	21.4435	0.5954	0.625369	0.36905
lcl|NC_000913.2_gene_1922:0-2427	Expo	PEII	OK	10.7777	16.3082	0.597546	0.648078	0.36945
lcl|NC_000913.2_gene_674:0-1041	Expo	PEII	OK	293.922	203.931	-0.527356	-0.582553	0.3696
lcl|NC_000913.2_gene_4015:0-2199	Expo	PEII	OK	39.5782	58.6064	0.566353	0.64861	0.36985
lcl|NC_000913.2_gene_4230:0-1647	Expo	PEII	OK	2216.29	1406.55	-0.655987	-0.565235	0.3701
lcl|NC_000913.2_gene_3238:0-1338	Expo	PEII	OK	460.732	290.103	-0.66736	-0.632627	0.3704
lcl|NC_000913.2_gene_703:4-1316	Expo	PEII	OK	8.03557	12.034	0.582648	0.610279	0.37055
lcl|NC_000913.2_gene_2316:1-336	Expo	PEII	OK	14.5443	24.0309	0.724438	0.683866	0.3707
lcl|NC_000913.2_gene_3326:4-177	Expo	PEII	OK	5.16425	16.9718	1.71651	0.954248	0.3711
lcl|NC_000913.2_gene_2334:0-849	Expo	PEII	OK	15.1126	22.1302	0.550264	0.611888	0.3716
lcl|NC_000913.2_gene_1908:2-786	Expo	PEII	OK	38.0419	55.9898	0.557575	0.632365	0.37195
lcl|NC_000913.2_gene_1624:0-711	Expo	PEII	OK	41.7654	28.4624	-0.55325	-0.62276	0.3721
lcl|NC_000913.2_gene_72:0-606	Expo	PEII	OK	52.1369	76.7634	0.558113	0.635404	0.3721
lcl|NC_000913.2_gene_4433:0-1493	Expo	PEII	OK	70.4533	47.4954	-0.56888	-0.641336	0.3722
lcl|NC_000913.2_gene_912:0-627	Expo	PEII	OK	110.894	169.047	0.608239	0.639681	0.3724
lcl|NC_000913.2_gene_4010:1-920	Expo	PEII	OK	21.4948	31.3107	0.542668	0.611907	0.37265
lcl|NC_000913.2_gene_174:0-1353	Expo	PEII	OK	212.587	147.591	-0.526448	-0.591085	0.37295
lcl|NC_000913.2_gene_36:5-784	Expo	PEII	OK	3.95435	6.20333	0.649604	0.638062	0.37315
lcl|NC_000913.2_gene_2595:0-1215	Expo	PEII	OK	367.194	562.427	0.615123	0.571316	0.3733
lcl|NC_000913.2_gene_4259:0-1338	Expo	PEII	OK	138.898	95.8801	-0.53472	-0.599272	0.3735
lcl|NC_000913.2_gene_655:0-582	Expo	PEII	OK	467.116	323.396	-0.530478	-0.592695	0.3735
lcl|NC_000913.2_gene_1772:0-591	Expo	PEII	OK	75.4202	111.071	0.558462	0.644255	0.3735
lcl|NC_000913.2_gene_1318:0-807	Expo	PEII	OK	69.1631	46.9217	-0.559745	-0.640394	0.3736
lcl|NC_000913.2_gene_4136:0-1193	Expo	PEII	OK	200.293	133.175	-0.588786	-0.635508	0.37395
lcl|NC_000913.2_gene_4321:0-1374	Expo	PEII	OK	270.225	182.371	-0.567288	-0.606601	0.37405
lcl|NC_000913.2_gene_1057:0-455	Expo	PEII	OK	18.7671	29.1058	0.6331	0.656817	0.3745
lcl|NC_000913.2_gene_363:0-524	Expo	PEII	OK	73.0488	49.7636	-0.553769	-0.621634	0.37455
lcl|NC_000913.2_gene_2134:7-1414	Expo	PEII	OK	9.59596	14.4344	0.589014	0.618724	0.3749
lcl|NC_000913.2_gene_3097:0-1161	Expo	PEII	OK	526.982	349.166	-0.593842	-0.603497	0.37535
lcl|NC_000913.2_gene_4405:1-591	Expo	PEII	OK	4.76091	7.4433	0.644706	0.620404	0.37535
lcl|NC_000913.2_gene_208:0-792	Expo	PEII	OK	378.869	246.239	-0.621643	-0.638399	0.37635
lcl|NC_000913.2_gene_1323:0-246	Expo	PEII	OK	27.4142	44.6264	0.702976	0.616153	0.3765
lcl|NC_000913.2_gene_4301:0-861	Expo	PEII	OK	55.6473	37.71	-0.561365	-0.637781	0.3772
lcl|NC_000913.2_gene_2908:1-762	Expo	PEII	OK	25.4446	38.4098	0.594114	0.634443	0.3773
lcl|NC_000913.2_gene_151:1-1983	Expo	PEII	OK	20.1594	29.6438	0.556277	0.633828	0.37785
lcl|NC_000913.2_gene_518:4-1224	Expo	PEII	OK	3.08676	4.79696	0.636025	0.636596	0.37825
lcl|NC_000913.2_gene_1203:0-531	Expo	PEII	OK	203.96	298.912	0.551432	0.633327	0.3793
lcl|NC_000913.2_gene_1079:0-1209	Expo	PEII	OK	25.3883	37.1671	0.549866	0.625072	0.37935
lcl|NC_000913.2_gene_2530:0-1980	Expo	PEII	OK	15.9933	23.4941	0.554827	0.628052	0.3794
lcl|NC_000913.2_gene_4157:4-957	Expo	PEII	OK	2.35824	3.86098	0.711258	0.629192	0.37965
lcl|NC_000913.2_gene_4190:0-785	Expo	PEII	OK	3.2824	5.33132	0.69974	0.632378	0.3797
lcl|NC_000913.2_gene_2055:1-168	Expo	PEII	OK	28.9888	52.1083	0.846017	0.59388	0.37985
lcl|NC_000913.2_gene_1718:0-1413	Expo	PEII	OK	1724.57	1008.4	-0.774164	-0.597755	0.38005
lcl|NC_000913.2_gene_1393:0-743	Expo	PEII	OK	1.60118	2.73568	0.772762	0.620416	0.38055
lcl|NC_000913.2_gene_1865:0-852	Expo	PEII	OK	5111.98	3077.59	-0.732082	-0.597796	0.3809
lcl|NC_000913.2_gene_4034:0-1734	Expo	PEII	OK	113.16	78.2395	-0.532389	-0.606289	0.38095
lcl|NC_000913.2_gene_2573:0-1371	Expo	PEII	OK	102.328	152.377	0.574446	0.623968	0.3811
lcl|NC_000913.2_gene_3035:0-405	Expo	PEII	OK	10.65	17.2762	0.697934	0.619126	0.3816
lcl|NC_000913.2_gene_107:0-893	Expo	PEII	OK	184.106	126.652	-0.539663	-0.621654	0.3822
lcl|NC_000913.2_gene_1762:0-543	Expo	PEII	OK	7649.95	4481.3	-0.771535	-0.548207	0.3823
lcl|NC_000913.2_gene_1107:0-930	Expo	PEII	OK	656.294	414.231	-0.663908	-0.619288	0.3824
lcl|NC_000913.2_gene_1058:3-325	Expo	PEII	OK	3.94797	7.30213	0.887205	0.674976	0.38255
lcl|NC_000913.2_gene_2509:6-594	Expo	PEII	OK	5.15599	8.03328	0.639739	0.615656	0.3828
lcl|NC_000913.2_gene_4395:0-261	Expo	PEII	OK	121.936	81.4608	-0.581946	-0.606892	0.38285
lcl|NC_000913.2_gene_3902:0-867	Expo	PEII	OK	89.3575	60.7843	-0.555891	-0.62776	0.3831
lcl|NC_000913.2_gene_4121:0-498	Expo	PEII	OK	228.168	157.661	-0.533271	-0.604939	0.3831
lcl|NC_000913.2_gene_3974:0-903	Expo	PEII	OK	2093.75	1320.45	-0.665062	-0.596609	0.3833
lcl|NC_000913.2_gene_2503:0-1360	Expo	PEII	OK	237.586	389.585	0.713485	0.631833	0.38335
lcl|NC_000913.2_gene_1032:0-3963	Expo	PEII	OK	158.002	271.343	0.780173	0.628306	0.3837
lcl|NC_000913.2_gene_4119:0-921	Expo	PEII	OK	1129.11	669.099	-0.754896	-0.619187	0.38375
lcl|NC_000913.2_gene_2702:5-231	Expo	PEII	OK	3.43183	7.31317	1.09152	0.688136	0.38375
lcl|NC_000913.2_gene_3412:0-591	Expo	PEII	OK	1135.16	700.311	-0.69683	-0.620679	0.38385
lcl|NC_000913.2_gene_1395:1-442	Expo	PEII	OK	10.8097	16.8786	0.642863	0.64732	0.384
lcl|NC_000913.2_gene_4391:0-807	Expo	PEII	OK	97.229	141.425	0.540579	0.611535	0.38475
lcl|NC_000913.2_gene_3055:7-341	Expo	PEII	OK	56.0004	37.731	-0.569688	-0.580551	0.38495
lcl|NC_000913.2_gene_2866:1-1445	Expo	PEII	OK	62.1845	42.3662	-0.553641	-0.622899	0.385
lcl|NC_000913.2_gene_4322:1-552	Expo	PEII	OK	352.127	241.763	-0.542501	-0.624413	0.385
lcl|NC_000913.2_gene_611:0-746	Expo	PEII	OK	43.3754	29.5165	-0.555355	-0.578376	0.38525
lcl|NC_000913.2_gene_1084:0-417	Expo	PEII	OK	1720.71	1102.29	-0.642507	-0.610038	0.3853
lcl|NC_000913.2_gene_4344:29-1170	Expo	PEII	OK	1.39829	2.4121	0.786629	0.640138	0.3855
lcl|NC_000913.2_gene_1496:36-1134	Expo	PEII	OK	0.89842	1.53637	0.774066	0.621176	0.3856
lcl|NC_000913.2_gene_2641:0-576	Expo	PEII	OK	341.881	230.709	-0.567425	-0.600182	0.38575
lcl|NC_000913.2_gene_3714:0-810	Expo	PEII	OK	14.1463	22.0559	0.640742	0.646164	0.38605
lcl|NC_000913.2_gene_4320:0-999	Expo	PEII	OK	959.283	612.729	-0.646708	-0.607355	0.38615
lcl|NC_000913.2_gene_845:1-921	Expo	PEII	OK	17.4122	25.0314	0.523642	0.579144	0.3863
lcl|NC_000913.2_gene_2719:95-2245	Expo	PEII	OK	0.956927	1.48305	0.632091	0.601696	0.3863
lcl|NC_000913.2_gene_2077:0-738	Expo	PEII	OK	42.9202	62.1662	0.534472	0.608512	0.38635
lcl|NC_000913.2_gene_3894:1-717	Expo	PEII	OK	102.865	70.57	-0.543621	-0.61567	0.38735
lcl|NC_000913.2_gene_2259:1-450	Expo	PEII	OK	25.2633	16.3686	-0.626108	-0.617614	0.38795
lcl|NC_000913.2_gene_502:0-2413	Expo	PEII	OK	15.3291	22.2768	0.53927	0.609677	0.38805
lcl|NC_000913.2_gene_1423:0-273	Expo	PEII	OK	7.99815	13.3501	0.739113	0.607279	0.38805
lcl|NC_000913.2_gene_1679:0-654	Expo	PEII	OK	120.343	82.0477	-0.552616	-0.61947	0.38845
lcl|NC_000913.2_gene_2499:2-1053	Expo	PEII	OK	29.0959	42.0285	0.530551	0.597979	0.38925
lcl|NC_000913.2_gene_4064:0-498	Expo	PEII	OK	12685.3	7252.07	-0.806689	-0.580146	0.3894
lcl|NC_000913.2_gene_966:0-1641	Expo	PEII	OK	96.4629	67.1004	-0.523653	-0.598159	0.38945
lcl|NC_000913.2_gene_1806:17-1040	Expo	PEII	OK	12.7736	18.8577	0.561988	0.598875	0.39005
lcl|NC_000913.2_gene_687:0-1149	Expo	PEII	OK	340.915	227.911	-0.580941	-0.572234	0.391
lcl|NC_000913.2_gene_1214:11-435	Expo	PEII	OK	7.42793	11.4464	0.623857	0.605072	0.3912
lcl|NC_000913.2_gene_4494:0-717	Expo	PEII	OK	1767.94	1147.04	-0.624155	-0.587705	0.39135
lcl|NC_000913.2_gene_1447:0-3898	Expo	PEII	OK	135.007	89.831	-0.587749	-0.601829	0.39135
lcl|NC_000913.2_gene_885:0-1002	Expo	PEII	OK	266.347	186.843	-0.511479	-0.578637	0.39135
lcl|NC_000913.2_gene_3740:1-924	Expo	PEII	OK	47.2349	32.355	-0.545867	-0.619385	0.39165
lcl|NC_000913.2_gene_3272:3-121	Expo	PEII	OK	246.323	129.806	-0.924191	-0.586995	0.3918
lcl|NC_000913.2_gene_2262:0-2487	Expo	PEII	OK	19.6717	28.3139	0.525393	0.586107	0.3919
lcl|NC_000913.2_gene_3727:0-624	Expo	PEII	OK	676.208	449.656	-0.588644	-0.607583	0.39205
lcl|NC_000913.2_gene_77:1-940	Expo	PEII	OK	19.9462	13.8696	-0.524185	-0.583068	0.39205
lcl|NC_000913.2_gene_4426:0-768	Expo	PEII	OK	26.3789	40.4658	0.61732	0.625621	0.39225
lcl|NC_000913.2_gene_2501:0-660	Expo	PEII	OK	59.9391	86.367	0.526984	0.603873	0.39235
lcl|NC_000913.2_gene_3736:3-1381	Expo	PEII	OK	4.68976	6.93617	0.564625	0.578006	0.3928
lcl|NC_000913.2_gene_763:0-1044	Expo	PEII	OK	26.186	37.9207	0.534188	0.606633	0.3929
lcl|NC_000913.2_gene_1861:8-1599	Expo	PEII	OK	17.3585	25.616	0.561399	0.603562	0.393
[truncated: 2,138 more rows]
