# Supplementary material for: An integrative multi-omics approach points to membrane composition as a key factor in E. coli persistence
Source: PLoS One. 2026 Jun 29;21(6):e0351161. doi: 10.1371/journal.pone.0351161 (PMC13313352; doi:10.1371/journal.pone.0351161)
Supplement: S11 File — Persister frequencies were determined as described on Figure 3. Raw CFU counts are indicated for t = 0 and t = 3 hours for all reported strains. (XLSX) [file pone.0351161.s011.xlsx]

## Sheet: Sheet1
	Strain	T=0		Persisters		Persister Frequency
	KL112	300000000		5000		1.66667e-05		1.66667e-05
		190000000
	KL112	200000000		3900		1.95e-05		1.50132e-05
		380000000		4000		1.05263e-05
	KL112	400000000		7000		1.75e-05		1.99569e-05
		290000000		6500		2.24138e-05
	aceE	200000000		900000		0.0045		0.0071
		100000000		970000		0.0097
	aceE	300000000		900000		0.003		0.00308333
		180000000		570000		0.00316667
	aceE	100000000		300000		0.003		0.0023125
		320000000		520000		0.001625
	creC	200000000		3200000		0.016		0.0131071
		140000000		1430000		0.0102143
	creC	300000000		400000		0.00133333		0.00129825
		190000000		240000		0.00126316
	creC	240000000		300000		0.00125		0.00115
		200000000		210000		0.00105
	hipQ	200000000		1300000		0.0065		0.00626852
		270000000		1630000		0.00603704
	hipQ	510000000		630000		0.00123529		0.00186765
		400000000		1000000		0.0025
	hipQ	51000000		6300		0.000123529		0.000159804
				10000		0.000196078
	MG1655	160000000		9000		5.625e-05		8.34375e-05
				17700		0.000110625
	MG1655	100000000		3400		3.4e-05		2.77143e-05
		140000000		3000		2.14286e-05
	MG1655	160000000		9000		5.625e-05		5.37132e-05
		170000000		8700		5.11765e-05
	ΔydcI	220000000		700		3.18182e-06		2.38038e-06
		190000000		300		1.57895e-06
		100000000		500		5e-06
	ΔydcI	220000000		700		3.18182e-06		2.27273e-06
				300		1.36364e-06
